# Supplementary material for: The Possible Effects on Socio-Economic Inequalities of Introducing HPV Testing as Primary Test in Cervical Cancer Screening Programs
Source: Front Oncol. 2014 Feb 10;4:20. doi: 10.3389/fonc.2014.00020 (PMC3919018; doi:10.3389/fonc.2014.00020)
Supplement: Supplementary file 1 [file 77057_Giorgi_Rossi_DataSheet1.XLS]

## Sheet: included studies
											Topics
Author	Publication year	Setting	Title	Journal	Objective	Population	Study design	Sinthesis of results	Sinthesis of author conclusion	rif	Knowledge	Partecipation	Coverage	Compliance	Vaccine screening interacton	Anxiety	Self-sampling
Kuznetsov AV	2013	Germany	Knowledge of sexually transmitted HPV infection, genitoanal warts, cancer and their prevention among young females after vaccine introduction in Germany.	J Eur Acad Dermatol Venereol	Assessment of awareness and health-related behaviour in Germany. In regarding HPV infection and prevention among young German females.	Women 19-35	Cross-sectional survey	Of the 547 (27.3%) participants, 69.1% had heard of HPV, screening. 62.5% were aware of the vaccine, 14.4% were vaccinated and 6.9% reported a history of sexually transmitted infection, including HPV (2.7%). The lower HPV knowledge score (<median=12, ranged 1-17) was predicted by studying social sciences/humanities (OR=3.68, 95% CI 1.99-6.79) and non-participation in cervical cancer screening (OR…	This survey reveals an insufficient HPV awareness and low vaccination prevalence among young German women.	23216713	YES
Levinson KL	2013	Manchay, Peru	The Peru cervical cancer prevention study (PERCAPS): community-based participatory research in Manchay, Peru.	J Gynecol Cancer	To evaluate the utility of community-based participatory research techniques in a mother-child screen/treat and vaccinate program for cervical cancer prevention in Manchay, Peru		Community-based participatory research	Screen/treat intervention: 97% of registered participants gave an HPV sample, 94% of HPV-positive women were treated, and 90% returned for 6-month follow-up; vaccine intervention: 95% of registered girls received the first vaccine, 97% of those received the second vaccine, and 93% the third;	Community-based participatory research techniques successfully helped to implement a screen/treat and vaccinate cervical cancer prevention program in Manchay, Peru	23165314		YES	YES				YES
Marek E	2012	Hungary	Effect of an educational intervention on Hungarian adolescents' awareness, beliefs and attitudes on the prevention of cervical cancer.	Vaccine	to explore the impact of a brief, HPV-focused program on adolescents' knowledge, beliefs and attitudes	394 male and female adolescents	Case-control study	Following the education, significant increase was detected in cervical cancer awareness: causal relationship between HPV and cervical cancer (7.9% → 22.1%, p<0.05), or perception of HPV vaccination (61.3% → 85.9%, p<0.05). Similarly, health-related beliefs have enhanced, such as 'HPV may cause cervical cancer' (64.9% → 81.0%, p<0.05) or 'cervical cancer may be prevented byvaccination' (66.5% → 85…	health education should focus on promoting safe sex behaviour by promoting the use of condoms and reducing the number of sexual partners to limit the spread of HPV, and also on ncouraging the participation in regular cervical screenings, thus reducing the incidence of cervical cancer	23000124	YES
Snijders PJ	2013		High-risk HPV testing on self-sampled versus clinician-collected specimens: A review on the clinical accuracy and impact on population attendance in cervical cancer screening	Int J Cancer	the accuracy and feasibility of human papillomavirus (HPV) self-sampling		Review	In developed countries offering self-sampling has shown to be superior to a recall invitation for cytology in re-attracting original non-attendees into the screening program. Additionally, self-testing has shown to facilitate access to cervical screening for women in low resource areas.	Self-sampling could be an additional strategy that can improve screening performance compared to current cytology-based call-recall programs	22907569		YES	YES				YES
Steens A	2013	Netherlands	Association between human papillomavirus vaccine uptake and cervical cancer screening in the Netherlands: implications for future impact on prevention	Int J Cancer	To estimate their combined future impact on cancer prevention, information is needed on the association between participation in vaccination now and in screening in the future and on what groups are at risk for nonparticipation	89% of girls invited for vaccination in 2009 (n = 337,368)	population-based survey	Vaccination status was significantly associated with mothers' screening participation (odds ratio: 1.54 [95%confidence interval: 1.51-1.57]). Girls with nonwestern ethnicities, with young mothers, who live in urban areas with low socioeconomic status, are at risk for non participation	A significant part of potential nonscreeners may be reached through HPV vaccination.	22689326					YES
Mather T	2012	Australia	Does HPV vaccination affect women's attitudes to cervical cancer screening and safe sexual behaviour?	Vaccine	to investigate whether vaccinated and unvaccinated women differ in their (i)knowledge of cervical screening guidelines, (ii) perceived vulnerability to cervical cancer, (iii) cervical screening intentions and uptake, and (iv) attitudes to and engagement in safe sexual behaviour	193 female university students	Case-Control	Of all the assessed outcomes, attitudes to safe sexual behaviour were the only significant findings related to vaccination status (p<.001), such that vaccinated women held more positive attitudes to practicing safe sexual behaviour. results highlight poor awareness of screening guidelines, poor levels of consistent condom use (50%) amongst those sexuallyactive, and low uptake of screening (42%)	Further research needs to specifically address young women's gaps in knowledge by developing initiatives promoting cervical screening.	22425789					YES
Brotherton JM	2012	Victoria, Australia.	Will vaccinated women attend cervical screening? A population based survey of human papillomavirus vaccination and cervical screening among young women in Victoria, Australia.	Cancer Epidemiol.	To assess human papillomavirus (HPV) vaccination coverage and attitudes to vaccination and Pap screening in young women	234 women aged 18-24	Population-based telephone survey	Vaccination uptake was highest in the youngest women (declining from 90% for at least one dose in women aged 18-38.5% in women aged 28; p for trend <0.001). Among women who had heard of the vaccine, 96% knew Pap tests were still needed after it, although 20% thought the vaccine could prevent all cervical cancers and 9% thought the vaccine could treat cervical abnormalities and cancer. Among vacci…	Young women report the message that Pap tests are required after vaccination, but there are gaps in their knowledge about the limitations of the vaccine so it remains to be seen if they actually follow through with having Pap tests.	22204834					YES
Lazcano-Ponce E	2011	Mexico	Self-collection of vaginal specimens for human papillomavirus testing in cervical cancer prevention (MARCH): a community-based randomised controlled trial.	Lancet	to establish the relative sensitivity and positive predictive value for HPV screening of vaginal samples self-collected at home as compared with clinic-based cervical cytology	women of low socioeconomic status aged 25-65 years	Randomised equivalence trial	12 330 women were randomly allocated to HPV screening and 12 731 to cervical cytology; 9202 women in the HPV screening group adhered to the protocol, as did 11 054 in the cervical cytology group.	Despite the much lower positive predictive value for HPV testing of self-collected vaginal specimens compared with cytology, such testing might be preferred for detecting CIN 2 or worse in low-resource settings where restricted infrastructure reduces the effectiveness of cytology screening programmes. Because women at these sites will be screened only a few times in their lives,the high sensitivi…	22051739		YES					YES
Zehbe I	2011	Ontario, Canada	Feasibility of self-sampling and human papillomavirus testing for cervical cancer screening in First Nation women from Northwest Ontario, Canada: a pilot study.	BMJ Open.	To raise screening participation in this underserved population by launching analternative approach to (Pap)anicolaou testing in a clinic-namely, vaginal self-sampling followed by human papillomavirus (HPV) diagnostics	49 community women aged 25-59	Pilot study	The majority of participants (87.2%) were amenable to future HPV screening by self-sampling. This finding was independent of age, educational level and a previous history of abnormal Pap tests. Interestingly, the preferred way to learn about sexual health remained through interaction with healthcare professionals. As defined by the presence of a housekeeping gene, self-sample integrity was high (…	In this pilot study of First Nation women, self-sampling and HPV testing was well received and self-sample quality was excellent.	22021733		YES					YES
Lefevere E	2011	Flanders, Belgium	Like mother, like daughter? Mother's history of cervical cancer screening and daughter's Human Papillomavirus vaccine uptake in Flanders (Belgium).	Vaccine	To investigate whether and to what extent the uptake of the Human Papillomavirus (HPV) vaccine by girls aged 12-18 was related to the cervical cancer screening history of age-appropriate older female household members	127,854 female members of the National Alliance of Christian Mutualities	Register based survey	. The conditional odds of HPV vaccination initiaon were more than 4 times higher for girls whose mother had one Pap test than for girls whose mother had none (odds ratio [OR]=4.5; 95% confidence interval [CI]=3.5-5.9). The effect of screening (having received 1 pap smear as compared to none) was larger for girls living in neighborhoods with the lowest median income ([OR]=6.0, 95% [CI]=3.6-10.1).	In a situation where both cervical cancer screening and HPV vaccination are opportunistic, we found evidence that these preventive behaviors cluster within families	21856360					YES
Virtanen A	2011	Finland	Self-sample HPV tests as an intervention for nonattendees of cervical cancer screening in Finland: a randomized trial	Cancer Epidemiol Biomarkers Prev.	To assess the effects of self-sampling on attendance in the Finnish screening program	8,699 Nonattendees after the primary invitation	randomized trial	The adjusted relative risk for participation by self-sampling as a second intervention in comparison to a reminder letter arm was 1.21 (95% CI: 1.13-1.30). Total attendance increased from 65% to 76% by self-sampling and from 65% to 74% with a reminder letter. Combining the interventions (reminder letter and then self-sampling) increased total attendance from 63% to 78%	Self-sampling is a feasible option in enhancing the attendance at organized screening, particularly as an addition to a reminder letter	21752985		YES					YES
Wikström I	2011	Sweden	Self-sampling and HPV testing or ordinary Pap-smear in women not regularly attending screening: a randomised study	Br J Cancer	Self-sampling of vaginal fluid in combination with high-risk HPV testing may be a method to increase the attendance rate	4,060 women, 39-60 years old, who had not attended the organised Pap-smear screening for 6 years	randomized trial	The participation rate was 39% (771 out of 2000) in the self-sampling group and 9% (188 out of 2060) in the conventional cytology (P<0.001)	Offering self-sampling of vaginal fluid followed by a high-risk HPV test was considerably more effective for detection of histological CIN2-3 lesions in comparison with offering Pap-test	21730977		YES					YES
Piana L	2011	France	HPV-Hr detection by home self sampling in women not compliant with pap test for cervical cancer screening. Results of a pilot programme in Bouches-du-Rhône	Bull Cancer	To compare the participation rates in women 35-69 years old who did not perform a Pap test after a first individual invitation, either when an HPV(HR) auto-test was offered to be performed at home or a second invitation to Pap test was sent	9,334 women,35-69 years old, who did not realized a Pap-test during the 2 previous years and who did not respond at a first individual invitation	randomized trial	In women 35-69 years the participation to the second invitation to Pap test was significantly lower (7.2%) than the participation to auto-test (26.4%) with P<0.001. The quality of the two tests was satisfactory	The HPV(HR) auto-test seems to be better accepted than the Pap test in the 35-69 years old women previously non-responders to individual invitation, and the quality of the test is satisfactory.	21700548		YES					YES
Schmeink	2011		The potential role of self-sampling for high-risk human papillomavirus detection in cervical cancer screening	Rev. Med. Virol	to determine if self-sampling could be implemented in cervical screening as a tool for HPV detection and which combination of sample device and HPV test		Review	Overall, moderate to high rates of acceptance,75–93%, have been reported for self-sampling[11–13,41,78]. These studies includedwomen in wide age ranges, from 15 to 63 years old [12,13,41,78].The majority of women, however,was of the ages 35– 44 years…...Another study reported that,despite women reporting that self-sampling was easy to use (69%) and less painful (62%), a majority (68%) of the wome…	Thevmajority ofwomen accept a samplingmvethod performed by the woman herself, in the privacy of her own home. Furthermore, self‐sampling lowers the threshold and increases the uptake of screeningin nonresponders. Therefore, addition of a selfsamplingvoption to a national screening program may increase screening coverage and thus the overall efficacy.	21538664		YES					YES
Hilton S	2011	Uk	"I thought cancer was one of those random things. I didn't know cancer could be caught...": adolescent girls' understandings and experiences of the HPV programme in the UK.	Vaccine	To offer some of the first insights from the UK into adolescent girls' understandings of HPV, its link with cervical cancer, and experiences of vaccination, since the programme was introduced in September 2008	87 girls aged between 12 and 18	Focus Group	Most girls had no idea how long the vaccine would offer them protection. Just over half of the girls were aware that in the future they would need to attend for cervical screening. Key concerns which girls expressed about HPV vaccination reflected their anxieties about needles, anticipated pain on injection, privacy during vaccination and fears about needle cleanliness	Our data point to a need to continue to address gaps in knowledge about HPV and to provide information to address girls' concerns about vaccination. This could be achieved through targeted campaign materials and by ensuring those involved in delivering the programme are aware of girls' anxieties	21514348	YES				YES
Castle PE	2011	Mississipi Delta	Comparative community outreach to increase cervical cancer screening in the Mississippi Delta	Prev. Med	To increase participation in cervical cancer screening of under-screened women living in the Mississippi Delta, a U.S. population at high risk for cervical cancer	Women (n=119) aged 26-65 years who had not been screened in last 3 years	Door to door	Seventy-seven women (64.7%) chose self-collection with HPV testing, of which sixty-two (80.5%) returned their self-collected specimen. By comparison, 42 women (35.3%) chose Pap testing, of which 17 (40.5%) attended their clinic appointment. Thus there was an almost 4-fold greater participation of under-screened women in self-collection with HPV testing than in free Pap testing (78.4% vs. 21.5%)	offering self-collection will increase participation in cervical cancer screening among under-screened populations living in the Mississippi Delta	21497619		YES					YES
Szarewski A	2011	UK	HPV self-sampling as an alternative strategy in non-attenders for cervical screening - a randomised controlled trial.	Br J Cancer	To ascertain whether women who do not attend for cervical screening are more likely to respond to the opportunity to collect a self-sample for human papillomavirus (HPV) testing, or to a further invitation to attend for cervical screening	3000 women randomly selected from persistent non-responders	randomised trial	The total response in the self-sampling group for screening was 10.2%. Of the 1500 women in the control group sent a further invitation for cervical screening, 4.5% attended for cytology screening. This difference is highly statistically significant (P<0.0001)	Our study suggests that self-sampling could increase participation among non-responders in England, but further work is needed to ascertain whether the low response rate seen here is likely to be representative of the rest of the country. Other studies are needed to investigate the response to self-sampling in different demographic and geographic settings.	21343937		YES					YES
Giorgi Rossi P	2011	Italy	The effect of self-sampled HPV testing on participation to cervical cancer screening in Italy: a randomised controlled trial (ISRCTN96071600)	Br J Cancer	To assess the effect of self-sampled HPV testing on participation to cervical cancer screening in Italy	non-responder women aged 35-64 years	randomised controlled trial	Self-sampler at request had the poorestperformance, 8.7% (N622, RR=0.62; 95% CI=0.45-0.86), whereas direct mailing of the self-sampler registered the highest compliance: 19.6% (N616, RR=1.41; 95% CI=1.10-1.82). This effect on compliance was observed only in urban areas, Florence and Rome (N438, RR=1.69; 95% CI=1.24-2.30), but not in Abruzzo (N178, RR=0.95; 95% CI=0.61-1.50), a prevalently rural a…	Mailing self-samplers to non-responders may increase compliance as compared with delivering standard recall letters. Nevertheless, effectiveness is context specific and the strategy costs should be carefully considered	21179038		YES					YES
Price RA	2010	Florida	Association between physician specialty and uptake of new medical technologies: HPV tests in Florida Medicaid.	J Gen Intern Med.	To identify patient characteristics and the provider specialty associated with overall and appropriate use of HPV DNA tests over time, and to examine the associations between clinical guidelines and adoption of the test in an underserved population	415,239 female beneficiaries ages 21 to 64	Retrospective longitudinal study	minority women were initially less likely than White women to receive HPV DNA tests, test use grew more rapidly among Black and Hispanic women compared to White women. Obstetricians/gynecologists were significantly more likely than primary care providers to administer HPV DNA tests. Release of the first set of clinical guidelines was associated with a large increase in the use of HPV DNA tests (a…	Uptake of new cervical cancer screening protocols can occur quickly among traditionally underserved groups and may be aided by early adoption by specialists	20582485		YES	YES
Gök M	2010	Netherlands	HPV testing on self collected cervicovaginal lavage specimens as screening method for women who do not attend cervical screening: cohort study	BMJ.	To determine whether offering self sampling of cervicovaginal material for high risk human papillomavirus (HPV) testing is an effective screening method for women who do not attend regular cervical screening programmes	28 073 women who had not responded to two invitations to the regular cervical screening programme	Cohort study	The compliance rate in the self sampling group was significantly higher than in the control group (crude 26.6% v 16.4%, P<0.001; adjusted 27.5% v 16.6%, P<0.001). The number of detected >or=CIN II and >or=CIN III lesions in self sampling responders was 99 (1.3%) and 76 (1.0%), respectively. Self sampling responders who had not participated in the previous round of screening (43%) had increased re…	Offering self sampling by sending a device for collecting cervicovaginal specimens for high risk HPV testing to women who did not attend regular screening is a feasible and effective method of increasing coverage in a screening programme. The response rate and the yield of high grade lesions support implementation of this method for such women	20223872		YES					YES
Howard M	2009	North Amerdica	Barriers to acceptance of self-sampling for human papillomavirus across ethnolinguistic groups of women.	Can J Public Health	to understand the perceptions of lower SES and immigrant women regarding self-sampling for HPV	11 focus group	qualitative	Women generally perceived benefits of self-sampling and a small number felt they might use the method, but all groups had some reservations. Reasons included: uncertainty over performing the sampling correctly; fear of hurting themselves; concern about obtaining appropriate material; and concerns about test accuracy. Women preferred testing by a health care professional because they were accustom…	Perceptions of self-sampling for HPV were similar across cultures and pertained to issues of confidence in self-sampling and need for physician involvement in care. These findings can inform programs and studies planning to employ self-sampling as a screening modality for cervical cancer	19994740		YES					YES
Waller J	2009	UK	Anticipated shame and worry following an abnormal Pap test result: the impact of information about HPV.	med prev.	To evaluate the impact of HPV and cervical cancer information on women's anticipated feelings of worry and shame if they received an abnormal cervical screening result	1081 women aged 25-64 years	population-based survey	General and prevalence information about HPV led 4.6% and 5.8% of women to say they would feel more ashamed, while 14.2% said they would feel more ashamed following sexual transmission information. About a third of women also said they would feel more worried having read the information. These responses were more common in women with little education and from non-white ethnic groups.	HPV information could make women feel more worried about getting an abnormal Pap result, and may make some women feel more ashamed. Worryingly, this may particularly be true for women in groups with low screening uptake rates. Care needs to be taken to ensure HPV information is clear and does not raise unnecessary anxiety	19059280	YES	YES				YES
Marlow LA	2008	UK	Sociodemographic predictors of HPV testing and vaccination acceptability: results from a population-representative sample of British women	J Med Screen	To examine sociodemographic predictors of self-reported screening attendance, intention to accept human papillomavirus (HPV) testing and willingness to accept vaccination for a daughter under 16	994 women aged 25-64	Home-based, computer-assisted interviews with a population representative sampleof British women	Screening attendance was associated with education level (odds ratio [OR] = 1.66, confidence interval [95% CI]: 1.07-2.56) and being married (OR = 2.04, 95% CI: 1.37-3.03). Acceptance of HPV testing was predicted by regular attendance for cervical screening (OR = 1.58, 95% CI: 1.03-2.42) and being from a white background (OR = 2.20, 95% CI: 1.18-4.13). Daughter's age was the only predictor of HPV…	In contrast to screening attendance, ethnicity plays an important role in HPV testing. Specific cultural barriers should be identified and addressed to ensure ethnic disparities in testing are limited. While marital status is associated with screening attendance, HPV testing could overcome this bias. Sociodemographic variables seem to play a limited role in HPV vaccineacceptance among mothers mak…	18573777		YES			YES
Vanslyke JG	2008	USA	HPV and cervical cancer testing and prevention: knowledge, beliefs, and attitudes among Hispanic women.	Qual Health Res	To explore knowledge and attitudes relating to cervical cancer, HPV, HPV testing, and HPV vaccination	Hispanic women	focus group	Study findings suggest a need to increase public health literacy in relation to HPV, the link between HPV and cervical cancer, and HPV primary and secondary prevention options.	Health care providers should be prepared to share information with patients that supports and promotes informed decision making about HPV testing and vaccines and their complementary roles in cervical cancer screening and prevention.	18337618	YES	YES
Stewart DE	2007		Self-collected samples for testing of oncogenic human papillomavirus: a systematic review.	J Obstet Gynaecol Can	To investigate the role of self-sampling for human papillomavirus (HPV) testing as an alternative to cervical cancer screening by clinicians (i.e., Papanicolaou [Pap] test).	25 studies	Review	Women in many countries across wide age ranges were successful in collecting samples for HPVDNA testing. In four studies, the quality of the cytology from patient samples was as good as clinician samples, with more than 95% of samples yielding HPV DNA results. The studies that examined acceptability found that women were generally very positive about collecting their own samples, although some co…	Self-sampling for HPV DNA testing is a viable screening option, but there is insufficient evidence to conclude that self-sampling for HPV DNA testing is an alternative to the Pap test. Although HPV DNA testing using self-collected samples holds promise for use in under-resourced areas or for women who are reluctant to participate in Pap testing programs, the evidence supporting it islimited. Furt…	17915065		YES					YES
Wikström I	2007	Sweden	Attitudes to self-sampling of vaginal smear for human papilloma virus analysis among women not attending organized cytological screening	Acta Obstet Gynecol Scand	to examine the attitudes of the non-responding women to perform self-sampling of vaginal smear at home as a method to increasethe coverage of the screening and to examine the prevalence of high-risk human papilloma virus (HPV) among the responding women	198 women aged 35-55	mail self sampling and questionnaire	Fifty-eight per cent of the women responded and collected vaginal smear at home and among them 7% were positive for high-risk HPV. The questionnaire revealed no significant difference of age, country of birth and occupation or marital status, on using self-sampling of vaginal smear at home. The attitudes among responding and non-responding women differed. The responding women who contributed by s…	Offering self-sampling of vaginal smear in women not attending the organized cytological screening increases the coverage and identifies an additional group of women with an increased risk to develop cervical cancer. The attitude towards self-sampling was mainly positive	17520406		YES					YES
Philips Z	2006	UK	Introducing HPV triage into the English cervical cancer screening program: consequences for participation	Women Health.	To predict the likely impact of adding human papillomavirus(HPV) triage for minor abnormalities on participation in the English cervical cancer screening program	1141 women in east-central England	questionnaires	Adding HPV-based triage to the Pap program lowered the value of screening participation for only two women, whereas for the sample as a whole, it increased the average valuation by about 47 percent. Supposedly-negative characteristics of HPV testing, when described, were expected to trigger psychosocial concerns in respondents and thereby give rise to significant decreases in valuations of partic…	Accepting the proposition that higher contingent valuations indicate stronger behavioural preferences, our results offer insubstantial grounds for believing that the inclusion of HPV triage would detrimentally affect participation in Pap screening for cervical cancer	17000609		YES
Bekkers RL	2006		Effects of HPV detection in population-based screening programmes for cervical cancer; a Dutch moment.	Gynecol Oncol.	addresses an important aspect of screening, namely, the societal impact of new diagnostic tests on coverage in population-based screening programmes					16325896		YES	YES
Anhang R	2005	USA	Acceptability of self-collection of specimens for HPV DNA testing in an urban population.	J Womens Health	To assess the acceptability of self-collection of specimens for humanpapillomavirus (HPV) DNA testing and to explore whether use of self-collected specimens would increase intention to participate in regular screening among low-income, inner-city, minority women	172 women	survey	Participants agreed that ease of use (69%), less painful procedure (62%), "could do it myself" (56%), and privacy (52%) were desirable characteristics of the self-sampling procedure they performed. Most of the participants (57%) reported that there was nothing they did not like about self-sampling; however, the majority (68%) preferred the clinician-collected test. Those recruited through a sexua…	Although most of the predominantly Hispanic, low-income, uninsured, and recently screened women in the study preferred clinician-collected HPV tests to self-collected sampling, self-sampling is acceptable to the majority and may increase the likelihood of participation in cervical cancer screening programs	16232104		YES					YES
Klug SJ	2005	Germany	Screening for breast and cervical cancer in a large German city: participation, motivation and knowledge of risk factors.	Eur J Public Health	attendance for cervical and breast cancer screening, breast self-examination and knowledge about risk factors for cervical cancer among German women	1500 randomly selected women age 25 to 75	questionnaire mailed to random sample	Only 3.2% knew that infection with human papillomavirus (HPV) is a risk factor for cervical cancer. Giving a correct answer was associated with social class (p<0.001) but not with age.	Information on risk factors for cervical cancer was scarce. Efforts should be made to improve women's knowledge about risk factors for cervical cancer.	15788807	YES
Waller J	2005	UK	Making sense of information about HPV in cervical screening: a qualitative study.	Br J Cancer	to examine how women make sense of information about HPV in the context of cervical cancers creening.	74 women	qualitative	While some women who understood that HPV is sexually transmitted were able to integrate this into their existing model of cervical cancer, others were shocked by the link between cervical cancer and sex, of which they had been previously unaware. Women were generally reassured to know that HPV is common, has no symptoms, can lie dormant for many years, can clear up on its own and need not raise c…	Women's understanding of HPV varied considerably, even after participation in testing. The way in which information is presented to women will be crucial in minimising the negative psychological impact of testing positive and ensuring that participation in screening remains high.	15655553	YES					YES
McCaffery K	2003	UK	Attitudes towards HPV testing: a qualitative study of beliefs among Indian, Pakistani, African-Caribbean and white British women in the UK	Br J Cancer	attitudes to human papillomavirus (HPV) testing among a purposively selected sample of women from four ethnic groups: white British, African Caribbean, Pakistani and Indian		qualitative	The findings indicate that although some women welcomed the possible introduction of HPV testing, they were not fully aware of the sexually transmitted nature of cervical cancer and expressed anxiety,confusion and stigma about HPV as a sexually transmitted infection. The term 'wart virus', often used by medical professionals to describe high-risk HPV towomen, appeared to exacerbate stigma and con…	The management of HPV within cervical screening raises important questions about informed participation. Our findings suggest that HPV testing has the potential to cause psychosocial harm to women and their partners and families.	12556957	YES					YES
Dzuba IG	2002	Mexico	The acceptability of self-collected samples for HPV testing vs. the pap test as alternatives in cervical cancer screening.	Gend Based Med	To explore the acceptability of the self-collection of samples for human papillomavirus (HPV) testing in comparison with that of the Pap test	1069 women 20 years and older who were eligible for coverage through the Mexican Institute of Social Security (IMSS)	Questionnaire -random sample	The Pap test consistently provoked more discomfort, pain, and embarrassment than self-sampling. Sixty-eight percent of the women who indicated a test preference chose self-sampling. Preference for this method was positively associated with monthly household income. Women reported a preference for self-sampling because it is more comfortable (71.2%) and causes less embarrassment (55.8%)	Self-sampling is more acceptable than the Pap test and could improve coverage rates of early detection programs. The incorporation of self-collected samples to detect HPV could encourage participation in screening programs among those women who reject the Pap test because of the necessary pelvic examination	11988136		YES					YES
Branković I	2013	USA	Applying a gender lens on human papillomavirus infection: cervical cancer screening, HPV DNA testing, and HPV vaccination	Int J Equity Health	To provide a state-of-the-art overview of knowledge on sex (biological) and gender (sociocultural) aspects of Human papillomavirus (HPV) and cervical cancer for educational purposes.	71 PAPERS	Review	Research reveals complexity in the way various subgroups of women adhere to cervical screening. Less educated women, older women, uninsured women, homeless women, migrant women facing language barriers, women who have sex with women and obese women participate in Pap smears less frequently. A series of barriers can act to impede decisions to vaccinate against HPV	In future research, sex and gender aspects of HPV-related diseases of boys and men as well as subgroup differences in HPV risk need to be addressed	23394214					YES
Ersan G	2012	Turkey	Knowledge and awareness of female sex workers towards human papillomavirus infection in Turkey.	Cent Eur J Public Health	to determine the knowledge and awareness of female sex workers (FSWs) about human papillomavirus (HPV) infection in Turkey	239 brothel-based FSWs	face to face interview	Knowledge scores were < OR =4 in 181 (75.7%) FSWs. Low education and higher age group were not significant predictors of low knowledge scores. Low education was not an independent risk factor for awareness but higher age group participants were significantly less aware of risks associated with HPV infection (p = 0.019) although overall score was verypoor (0.60 +/- 0.68).	The knowledge and awareness about HPV infection and its possible consequences (cervical cancer) as well as the utility of screening methods among FSWs in Turkey are extremely poor. HPV-focused educational programmes fortargeted populations, e.g. FSWs and young adults prior to their sexual activity, should be launched urgently to increase awareness of the risks associated withHPV infection and thu…	23285524	YES
Haesebaert J	2012	France	French women's knowledge of and attitudes towards cervical cancer prevention and the acceptability of HPV vaccination among those with 14 - 18 year old daughters: a quantitative-qualitative study	BMC Public Health	French women's knowledge of and attitude towards the vaccine has been little studied	Thirty-nine general practitioner offered a self-administered questionnaire on cervical cancer (CC) prevention to all 18-65 year-old women	cross-sectional study	only 16.9% mentioned HPV as the cause of CC, even though 76.2% knew of the vaccine. 210 women had daughters aged 14-18, and 32 were interviewed. Compared with the wider group, more of these women were aware of the HPV vaccine (91.4%). 44.8% knew the target population and 17.1% the recommended ages for vaccination. 54.3% favoured HPV vaccination; 37.2% were undecided and only 0.9% were opposed. Th…	Factors associated with acceptability were knowledge about the vaccine, acceptance of other vaccines and, unexpectedly, lack of knowledge about the recommended frequency of Pap testing. On multivariate analysis, compliance with recommendations for Pap test screening and socioeconomic factors had no effect on views about HPV vaccination	23186288	YES				YES
Ashok M	2012	USA	Recency of Pap testing and future testing plans among women aged 18-64: analysis of the 2007 Health Information National Trends Survey.	J Womens Helath	to examine current screening intervals, factors associated with recency of Pap testing, and future testing plans	2915 female aged 18-64	Survey	Most expected to be screened again within 1 year (81%). This expectation was highest among women who were tested within the previous year (90.9%). Having had a test within 1 year was positively associated with age groups 31-45 vs. 46-64 years; with being non-Hispanic black vs. non-Hispanic white; with being a college graduate vs. having less education; with being married, divorced, or separated v…	Most women currently are tested and anticipate future testing at annual intervals. To implement guidelines, increased communication and systematic or policy changes may be needed to reduce overtesting.	22480224	YES			YES
Mehta NR	2012	USA	Human papillomavirus vaccination history among women with precancerous cervical lesions: disparities and barriers.	Obstet Gynecol.	To estimate racial, ethnic, and socioeconomic differences in human papillomavirus (HPV) vaccination history among women aged 18-27 years with precancerous cervical lesions diagnosed, barriers to vaccination, and timing of vaccination in relation to the abnormal cytology result that preceded the diagnosis of the cervical lesion.	269 women	interviews and medical record reviews	Publicly insured (77%) and uninsured (85%) women were more likely than privately insured women (48%) to report no history of vaccination (P<.05). Among unvaccinated women, being unaware of HPV vaccine was reported significantly more often among Hispanics than non-Hispanics (31% compared with 13%, P=.02) and among those with public or no insurance compared with those with private insurance (26% an…	Catch-up vaccination strategies should focus on provider efforts to increase timely coverage among low-income and minority women	22353956					YES
Drolet M	2011	Canada	The psychosocial impact of an abnormal cervical smear result	Psychooncology	(i) prospectively assess the HrQoL of women who were informed of an abnormal smear result; (ii) identify predictors of greater negative psychosocial impact of an abnormal result; and (iii) prospectively estimate the quality-adjusted life-years (QALYs) lost following an abnormal result.	492 women with an abnormal result and 460 women with a normal result, frequency matched for age and clinic, were recruited	Case-control	However, 35% of women had clinically meaningful anxiety a 12 weeks (i.e. STAI scores ≥0.5 standard deviation of the controls). These women reported a lower socio-economic level, did not completely understand the information about their result and perceived themselves at higher risk of cancer.	Receiving an abnormal smear has a statistically significant and clinically meaningful negative impact on mental health. However, this negative impact subsides after 12 weeks for the majority of women	21695747						YES
Kobetz E	2010	USA	Knowledge of HPV among United States Hispanic women: opportunities and challenges for cancer prevention.	J Health Commun	known determinants of HPV vaccine acceptability among Hispanic women		data from the 2007 Health Interview National Trends Survey (HINTS) and a cross-section of callers to the National Cancer Institute's (NCI) Cancer Information Service (CIS)	Study data indicate that HPV awareness was high in both samples (69.5% and 63.8% had heard of the virus) but that knowledge of the virus and its association with cervical cancer varied between the two groups of women. The CIS sample, which was more impoverished and less acculturated than their HINTS counterparts, were less able to correctly identify that HPV causes cervical cancer (67.1% vs. 78.7…	Such findings imply that future research may benefit from disaggregating data collected with Hispanics to reflect important heterogeneity in this population subgroup's ancestries, levels of income, educational attainment, and acculturation. Failing to do so may preclude opportunity to understand, as well as to attenuate, cancer disparity.	21154081	YES
Al-Naggar RA	2010	Malaysia	Knowledge and barriers towards cervical cancer screening among young women in Malaysia.	Asian Pac J Cancer Prev	This study examined the level of knowledge and barriers towards cervical cancer screening of female university students	287 female students at a tertiary institution located in Selangor, Malaysia	cross-sectional design	Majority of the participants had adequate knowledge about risk factors of cervical cancer. The highest knowledge about cervical cancer risk factor reported by the respondents was having more than one sex partner (77.5%), whereas the lowest was the relationship between HPV and cervical cancer (51.2%). Age, marital status, ethnicity, monthly family income and faculty were significantly associated w…	Some misconceptions and barriers in uptaking Pap smear test are still serious problems among young women. Although knowledge about cervical cancer screening is adequate they have a very poor practice of Pap smear test. The introduction of reproductive health subjects is warranted for all university students.	21133593	YES
Luque JS	2010	USA	HPV AWARENESS AMONG LATINA IMMIGRANTS AND ANGLO AMERICAN WOMEN IN THE SOUTHERN U.S.: CULTURAL MODELS OF CERVICAL CANCER RISK FACTORS AND BELIEFS.	NAPA Bull	knowledge, attitudes, and beliefs regarding the human papillomavirus (HPV), the HPV vaccine, and cervical cancer screening	with four groups of women (Mexican, Honduran, Puerto-Rican, AngloAmerican; n=80) attending low-income health clinics along with one group of Latina health care workers (n=17).	cross-sectional mixed methods survey design	Other findings suggested greater awareness of HPV and the HPV vaccine among Anglo American and Puerto Rican women compared to Mexican and Honduran women. Mexican and Honduran women were less likely to be aware of HPV and the HPV vaccine, and more likely to be uninsured and without a regular health care provider.	Results point to the need to assess knowledge, attitudes, and beliefs in specific subgroups experiencing cervical cancer disparities to identify target areas for health education. Study findings will be used to inform the development and pilot testing of health education curriculum modules for cervical cancer prevention.	21116468	YES
Vogtmann E	2011	Mexico	HPV knowledge in Mexican college students: implications for intervention programmes	Health Soc Care Community	to determine the demographic and behavioural factors associated with HPV awareness and knowledge in a population of Mexican college students	1109 college students aged 17-25 years old	cross-sectional	A small percentage (16.9%) of the college students had never heard about HPV. Characteristics associated with not having heard about HPV included being male, not having running water, not having health insurance and not having sexual experience. Students had a median score of 5 out of 10 on an HPV knowledge index based on 10 yes/no questions about HPV developed for this study. Students had higher…	Further research in Mexican college students is needed to explain the variations in HPV knowledge to create appropriate health education programmes.	20880104	YES
Lazcano-Ponce E	2009	Mexico	Innovation in cervical cancer prevention and control in Mexico.	Arch Med Res.	to answer questions such as: Why should HPV testing be integrated into the early detection program in Mexico? How can HPV testing best be integrated into the program in Mexico? How—from a public health perspective that seeks to reduce disparities—can HPV vaccination best be implementedin Mexico?			The strategy proposed for Mexico includes primary prevention with HPV vaccination for girls aged between 12 and 16 years (before sexual initiation), Pap testing with excellent quality control for women 24-34 years of age and high-risk HPV DNA testing for women 35 years and older. HPV samples would be either clinically collected or self-collected and women with positive HPV test results would rece…	This approach is creative and focuses on reducing disparities and providing high-quality care that is also cost effective.	19853189		YES	YES				YES
Tsu VD	2008	USA	Making the case for cervical cancer prevention: what about equity?	Reproductive Health	describes the inequities in cervical cancer disease burden, barriers in access toand utilisation of services, and the underlying conditions of poverty and low socio-economic status that put women in a disadvantaged position			Remedies are available in the form of new prevention and treatment approaches, including vaccines against human papillomavirus (HPV), rapid HPV testing, visual inspection of the cervix with acetic acid (VIA) and cryotherapy. These technologies could help to overcome the social, economic, and political disadvantages that contribute to disparities in cervical cancer incidence and mortality through …	There are important new opportunities to break the cycle of preventable cervical cancer through an optimal combination of vaccination, screening and treatment. In the long run, however, increasing women's access to care will also require societies to address structural barriers related to health systems and poverty.	19027628			YES
McCaffery K	2006	Australia	Social and psychological impact of HPV testing in cervical screening: a qualitative study.	Sex Transm Infect.	to examine the social and psychological impact of HPV testing in the context of cervical cancer screening	74 women	qualitative	Anxiety about the infection was widespread, but the impact of testing positive varied. The psychological burden of the infection related to women's relationship status and history, their social and cultural norms and practices around sex and relationships, and their understanding of key features of HPV.	HPV testing should be accompanied by extensive health education to inform women and to de-stigmatise infection with the virus to ensure that any adverse impact of the infection on women's wellbeing is minimised	16581749						YES
Lloyd GP	2009	UK	An Experimental Investigation of the Emotional and Motivational Impact of HPV Information in Adolescents	Journal of Adolescent HealtH	to assess emotional and motivational responses to HPV information in young women in the ‘‘catch-up’’ vaccination age range (13–16 years), to assess whether a tension exists between provision of health information and minimizing negative affect	174 students ages 13-16	Trial	Respondents absorbed HPV information without becoming worried, were receptive to cervical screening and vaccination, and these attitudes were enhanced by presentation of relevant information.	These findings are encouraging for the UK’s newly introduced vaccination program, suggesting that young women are positive about vaccination and receptive to relevant information. Learning about HPV did not reduce future intentions to attend cervical screening or increase anxiety.	19837362	YES
Papa D	2009	USA	Assessing the role of education in women's knowledge and acceptance of adjunct high-risk human Papillomavirus testing for cervical cancer screening.	J Low Genit Tract Dis.	To assess women's knowledge, concerns, and willingness for adjunct high-risk human papillomavirus (HR-HPV) testing before and after an educational intervention.	Fifty women aged 30 and older	Trial	After the educational intervention, 77% of women were willing to be tested for HR-HPV. Sixty-seven percent of women would be likely to return for their annual gynecologic examination even if a Pap smear was not required for 3 years. Education statistically reduced concern regarding a positive HR-HPV result with 60% pre-education and 27% posteducation very concerned (p =.002). When surveyed about …	Women 30 years and older are willing to have adjunct HR-HPV testing, with education reducing their degree of concern about testing positive. Women who test positive would be most concerned about getting cervical cancer. Women would be willing to return for yearly gynecologic examinations, even if a Pap smear was not needed for 3 years. Education improves women's knowledge of HPV, cervical cancer,…	19387125	YES
Wetzel C	2007	USA	Development of an HPV educational protocol for adolescents.	J Pediatr Adolesc Gynecol.	To develop an educational protocol about HPV and Pap tests for adolescents, to evaluate the protocol for understandability and clarity, and to evaluate the protocol for its effectiveness in increasing knowledge about HPV.	252 adolescent girls and boys	Trial	Scores on the HPV knowledge scale increased significantly (P < 0.0001) among adolescents who participated in phases 2 and 3 after they received the protocol. Initial differences in scores based on race, insurance type, and condom use were not noted post-protocol.	The protocol significantly increased knowledge scores about HPV in this population, regardless of sociodemographic characteristics and risk behaviors. Effective, developmentally appropriate educational protocols about HPV and Pap tests are particularly important in clinical settings as cervical cancer screening guidelines evolve, HPV DNA testing is integrated into screening protocols, and HPV vac…	17868894	YES
Tristram A	2006		HPV information needs.	Best Pract Res Clin Obstet Gynaecol	importance of providing women with information about human papillomavirus and its role as the causative agent in the development of cervical cancer		Review	Studies assessing current levels of knowledge among the general public are reviewed. What women need to know will be covered, followed by possible strategies for implementation.	There are no randomised controlled trials to review regarding information for women about human papillomavirus but a number of well-conducted qualitative studies explore the issues that are faced both by the women undergoing cervical screening and their healthcare providers.		YES
Dyson S	2010	Australia	Providing high quality information about human papillomavirus for women after treatment for highgrade cervical dysplasia.	Sex Health	to inform the production of a resource for women who have had a high-grade cervical abnormality and are scheduled to undergo testing for human papillomavirus (HPV) at their 12-month follow-up.	16 women	qualitative	While all participants had received some information and counselling about HPV and HPV testing as part of their treatment, many still experienced high levels of stress and anxiety about cancer and the sexually transmissible nature of HPV. Many also still had unanswered questions about HPV, their treatment regime and future prognosis.	For a brochure to provide an effective adjunct to counselling, it is essential that it is carefully developed and pilot tested to ensure that it is easily understood and meets the information needs of the target audience. Such materials need to provide both medical and psychosocial information about HPV and be presented in accessible, easy to understand language.	20152096	YES
Confortini M	2010	Italy	Screening for cervical cancer with the Human papillomavirus test in an area of central Italy with no previous active cytological screening program.	J Med Screen	We report performance indicators and costs of the first round of a cervical cancer screening programme based on the human papillomavirus (HPV)-DNA test	24,000 women aged 25-64	Trial	Of 24,000 women invited, 7639 accepted and 427 (5.6%) were HPV+; 141 (34%) of these had a non-negative Pap test, and 20 cervical intraepithelial neoplasia (CIN) 2 or higher were found (positive predictive value 15%). Compliance to one-year follow-up was 58% (166/286); 90 (54%) were HPV-positive and five additional lesions were found (positive predictive value 9%; overall detection rate 3.4/1000).…	The workload for management of positive women was similar to cytological screening. Low compliance to one-year follow-up was the main barrier to effectiveness. The price of HPV test should be about 9 euros to maintain the same screening budget, and can go as high as 13 euros per lesion found.	20660436		YES	YES	YES
Ronco G	2012	Italy	HTA report	Epidemiol prev				Social, ethical and legal impact. The communication of the result of the HPV test to women, particularly if positive, is a further crucial aspect in order to reduce not only the emotional impact, but also the possible risks that women are inappropriately managed or lost to follow-up. Great efforts must be put in the education of healthcare professionals, both directly involved in organised progra…	Finally, it is suggested the creation of a National working group to promptly update the recommendations for screening and the list of assays to be considered as validated. On the bases of the results obtained in the first vaccinated cohorts reaching the screening age, for the future, it will be crucial to deliver specific recommendations to the population vaccinated against HPV during adolescenc…			YES		YES		YES
Zorzi M	2013	Italy	Use of a high-risk human papillomavirus DNA test as the primary test in a cervical cancer screening programme: a population-based cohort study	BJOG	To present the results of the first 2 years of a human papillomavirus (HPV) test-based screening programme outside the research context.	Women aged 25-64 years invited to screening from April 2009 to April 2011	Population-based cohort study	Participation increased compared with the previous Pap programme (60.6 versus 43.9%). The HPV positivity rate was 7.0; 39.6% of Pap smears were scored as positive, and therefore 2.8% of the women screened were referred for immediate colposcopy. The compliance of women who scored positive for HPV and negative for Pap for repeat HPV testing at 12 months was 78.6%, and the HPV positivity rate was 56…	Compared with the traditional Pap test, the HPV programme recorded a higher response to invitation and an increased DR for CIN2+. The most critical aspects were the reading of cytology in women that were positive for HPV and the increased workload at colposcopy.	23786222		YES		YES
Kitchener HC	2009	UK	ARTISTIC: a randomised trial of human papillomavirus (HPV) testing in primary cervical screening	bmj	Does the combination of cytology and HPV testing achieve a reduction in incident CIN3+?; Is HPV testing cost-effective in primary cervical screening?; Is its use associated with adverse psychosocial or psychosexual effects?; and How would it perform as an initial screening test followed by cytology for HPV positivity?	Women undergoing routine cervical screening	randomised trial	In round 1 there were 313 CIN3+ lesions, representing a prevalence in the revealed and concealed arms of 1.27% and 1.31% respectively (p = 0.81). Round 2 (30-48 months) involved 14,230 (58.1%) of the women screened in round 1 and only 31 CIN3+ were detected; the CIN3 rate was not significantly different between the revealed and concealed arms. A less restrictive definition of round 2 (26-54 month…	Routine HPV testing did not add significantly to the effectiveness of LBC in this study. No significant adverse psychosocial effects were detected. It would not be cost-effective to screen with cytology and HPV combined but HPV testing, as either triage or initial test triaged by cytology, would be cheaper than cytology without HPV testing. LBC would not benefit from combination with HPV; it is h…	19891902				YES
Cogo C	2006		Triage di ASCUS con HPV: revisione del materiale informativo mediante gruppi focus con utenti. In: CSPO – Istituto scientifico prevenzione oncologica. I programmi di screening della regione Toscana.	Settimo rapporto annuale. Firenze							YES			YES
Iossa A	2010		La comunicazione.	3° Seminario Nazionale HPV, screening carcinoma della cervice e vaccini HPV										YES		YES
Maissi E	2004	UK	Psychological impact of human papilloma virus testing inwomenwith borderline or mildly dyskaryotic cervical smear test results: cross sectional questionnaire study.	BMJ	To describe the psychological impact on women of being tested for human papillomavirus (HPV) when smear test results are borderline or mildly dyskaryotic.	Women receiving borderline or mildly dyskaryotic smear test results tested for HPV and found to be HPV positive (n = 536) or HPV negative (n = 331); and women not tested for HPV with borderline or mildly dyskaryotic smear results (n = 143) or normal smear results (n = 366)	Cross-sectional	Women with borderline or mildly dyskaryotic smear results who were HPV positive were more anxious, distressed, and concerned than the other three groups. Three variables independently predicted anxiety in HPV positive women: younger age (beta = -0.11, P = 0.03), higher perceived risk of cervical cancer (beta = 0.17, P < 0.001), and reporting that they did not understand the meaning of test result…	Informing women more effectively about the meaning of borderline or mildly dyskaryotic smear test results and HPV status, in particular about the absolute risks of cervical cancer and the prevalence of HPV infection, may avoid some anxiety for those who are HPV positive while achieving some reassurance for those who test HPV negative.	15166066						YES
Maissi E	2005	UK	The psychological impact of human papillomavirus testing in women with borderline or mildly dyskaryotic cervical smear test results: 6-month follow-up.	Br J Cancer	State anxiety (S-STAI-6), distress (GHQ-12), concern and quality of life (EuroQoL-EQ-5D) 6 months after human papillomavirus (HPV) testing in women with borderline or mildly dyskaryotic smear test results were assessed based on a prospective questionnaire study	Women receiving borderline or mildly dyskaryotic smear test results tested for HPV and found to be HPV positive (n = 536) or HPV negative (n = 331); and women not tested for HPV with borderline or mildly dyskaryotic smear results (n = 143) or normal smear results (n = 366)	Prospective	There were no differences in anxiety, distress or health-related quality of life between the four study groups at 6 months. Levels of concern about the smear test result remained elevated in all groups receiving an abnormal smear test result, and were highest in the group untested for HPV. Predictors of concern across all groups receiving an abnormal smear test were perceived risk of developing c…	The raised anxiety and distress observed in women immediately after being informed that they had an abnormal smear test result and were HPV positive is no longer evident 6 months later. Concern about the smear test result is, however, still raised in these women as well as those who received an HPV-negative test result and particularly in those who did not undergo HPV testing. Concern may be redu…	15785734						YES
Goldsmith MR	2007	UK	Information and cervical screening: a qualitative study of women’s awareness, understanding and information needs about HPV.	J Med Screen	To explore women's attitudes towards the information about human papilloma virus (HPV) provided during cervical screening and to describe women's HPV information needs	Women with a range of screening results	focus groups	Most women had no prior awareness of HPV. Many women queried the importance of being informed about HPV as no preventive advice or treatment is available. The HPV information included in the UK national screening programme abnormal result leaflet left women with more questions than answers (a list of unanswered questions is included with the results). Further information was requested about HPV d…	Clear communication of the complicated issues surrounding HPV infection and the natural history of cervical cancer is a considerable educational challenge for screening providers. As awareness of HPV becomes more widespread and HPV testing is explored as a triage during cervical screening, women are likely to require more information about the virus and the implications of infection. Consideratio…	17362569						YES
Kahn JA	2007	USA	Personal meaning of human papillomavirus and Pap test results in adolescent and young adult women.	Health Psychol	to explore personal meaning of HPV and Pap test results in adolescent and young adult women.	adolescent and young adult women	qualitative	Of the 100 participants, 51% were HPV positive and 23% had an abnormal Pap test. Personal meaning was comprised of four core dimensions: labeling of results, perceived risk of HPV-related disease, personal accountability, and anticipated shame or stigma. The association between test result and personal meaning was mediated through cognitive understanding of test results, which in turn was influen…	Clinicians who communicate HPV and Pap test results to adolescent girls should provide accurate information in a nonjudgmental manner, take into account adolescents' personal experiences with sexually transmitted infections and cancer, and explore personal meaning of results such as anticipated risk and stigma. In this way, clinicians may be able to minimize adverse psychosocial outcomes while pr…	17385971						YES
McCree DH	2006	USA	Preferences for sources of information about abnormal Pap tests and HPV in women tested for HPV.	Prev Med	to describe women's preferences and opinions about various sources/channels of information on abnormal Pap test results and HPV.	low-income, high-risk HPV positive women.	qualitative	Women preferred sources that were trustworthy, accessible, and convenient, could be viewed in a private location, and were written in easily understood language. Women also preferred obtaining information from other women with HPV. The most trusted source was face-to-face interaction with the health care provider; however, the nature of this interaction had both strengths and weaknesses.	Regardless of channel, women want information that they can understand about abnormal Pap tests and HPV	16701815						YES
Perrin KK	2006	USA	Women’s reactions to HPV diagnosis: insights fromin-depth interviews	Women Health.	to explore the knowledge of HPV, the emotional responses to diagnosis, and the extent of the disclosure of the HPV diagnosis of Women (n=52) recently diagnosed with HPV following an abnormal Pap smear	Women (n=52) recently diagnosed with HPV following an abnormal Pap smear	qualitative	Women had many knowledge deficits about HPV. Emotions related primarily to stigma, fear, self-blame, powerlessness, and anger. Most women disclosed their disease to significant others, usually to a sexual partner. Women's lack of accurate knowledge may contribute to the array of emotions they experience. Whereas education about HPV may reduce the potency of these emotions, information alone may b…	Health care providers can be important in treating the emotional elements associated with diagnosis as well as the condition itself.	17000613						YES
Rosen NO	2009	Canada	Brief Research Report: Uncertainty-Inducing and Reassuring Facts About HPV: A Descriptive Study of French CanadianWomen.	Health CareWomen	to describe information that makes women feel (1) uncertain and (2) reassured about their human papillomavirus (HPV) status and the potential health implications of an HPV DNA test result and (3) to examine information seeking after receiving their result	Thirty women (previously tested HPV negative)	qualitative	Twenty-four facts reassured women of their HPV negative status, 11 facts made women feel uncertain, and 10 facts made them feel both. The most common reason for seeking information in the future was receiving a positive test result.	The authors outline what specific facts about HPV health providers can emphasize to alleviate anxiety and encourage women to feel reassured of their low cancer risk following a negative test result.	19742363						YES
Sharpe PA	2005	USA	Knowledge and beliefs about abnormal Pap test results and HPV among women with high-risk HPV: results fromin-depth Interviews.	Women Health	to explore women's knowledge and understanding of abnormal Pap tests and HPV	low-income, high-risk human papillomavirus (HPV) positive women (ages 18-64 years)	qualitative	Major themes regarding abnormal Pap test results were: (a) getting cancer; (b) need for repeat Pap testing; (c) need for additional tests/treatment; (d) low concern; (e) variety of causes; (f) sexual transmission; and (g) connection to HPV/other sexually transmitted disease (STD). Major themes related to HPV were: (a) getting follow-up care and (b) association of HPV with cancer	Findings indicate a need for clear, consistent educational messages.	16537303						YES
Camilloni	2013		Methods to increase participation in organised screening programs: a systematic review	BMC Public Health	assessing the efficacy of interventions to increase participation in organised population-based screening programs.		Systematic Review	Including studies from the Jepson review, we found 69 with quantitative information on interventions in organised screening: 19 for cervical, 26 for breast, 20 colorectal cancers, and 4 for cervical and breast cancer together.Effective interventions were: postal (breast RR = 1,37 95% Confidence Interval (95% CI): 1.25-1.51; cervical RR = 1.71 95% CI: 1.60-1.83; colorectal RR = 1.33 95% CI: 1.17-1…	Although some interventions did prove to be effective, some specific variables may influence their effectiveness in and applicability to organised population-based screening programs.	23663511		YES					YES
Darlin	2013	Sweden	Comparison of use of vaginal HPV self-sampling and offering flexible appointments as strategies to reach long-term non-attending women in organized cervical screening	J Clin Virol	To compare the responses among long-term non-attending women to either (i) HPV-testing of a self-collected vaginal sample, or (ii) cytological screening with a flexible no-fee appointment for sampling at an outpatient clinic.	28,635 women who had not had any cervical smears taken for >9 years	randomized trial	The response rate to HPV self-sampling was three times higher than the flexible outpatient clinic invitations (147/1000 women (14.7%) compared to 21/500 (4.2%) p<0.0001). High-risk (hr)-HPV was found in 10/147 self-sampled women (6.9%). 7/10 hr-HPV-positive women attended colposcopy, but no HSIL was found. Among the clinic-sampled women, 2/21 had hr-HPV and 1/21 had HSIL. Reasons for not attendin…	Although the response rate was low for both interventions, the invitation to vaginal HPV self-sampling was more effective for increasing the coverage of the screening programme. The fact that "uncomfortable with vaginal examination" was the most common reason for non-attending suggests that self-sampling could be further explored as a strategy to increase the coverage of cervical screening progra…	23867008		YES					YES
Donati S	2012	Italy	Knowledge, attitude and practice in primary and secondary cervical cancer prevention among young adult Italian women.	Vaccine.	To assess Italian young women's knowledge, attitudes and practice regarding primary and secondary cervical cancer prevention	women aged 18-26 years	cross-sectional study	Among 667 women who participated in the survey poor awareness and various misconceptions regarding HPV and cervical cancer prevention were detected. Overall women were found to be more knowledgeable about Pap smears and cervical cancer than about HPV infection and the HPV vaccine. Respondents pointed to their healthcare providers as their most trusted source for medical information	Understanding women's knowledge on cervical cancer prevention, as well as related factors is important in helping to achieve and maintain adherence to cervical cancer preventive strategies. Moreover in order to minimize cervical cancer risk by improving women's adherence to preventive strategies, appropriate and adequate information dissemination, and guidance from health professionals appear to …	22300719	YES
Waller J	2006	UK	Acceptability of unsupervised HPV self-sampling using written instructions.	J Med Screen.	The study measured the acceptability of self-sampling for human papillomavirus (HPV) testing in the context of cervical cancer screening	Participants were women attending either a family planning clinic or a primary care trust for routine cervical screening		The majority of women found self-sampling more acceptable than the clinician-administered test, but there was a lack of confidence that the test had been done correctly. Significant demographic differences in attitudes were found, with married women having more favourable attitudes towards self-sampling than single women, and Asian women having more negative attitudes than women in other ethnic g…	Self-sampling for HPV testing was highly acceptable in this large and demographically diverse sample, and women were able to carry out the test alone, using simple written instructions. Consistent with previous studies, women were concerned about doing the test properly and this issue will need to be addressed if self-sampling is introduced. More work is needed to see whether the demographic diff…	17217611		YES					YES
Waller J	2004	UK	Beliefs about the risk factors for cervical cancer in a British population sample.	Prev Med.	We explored beliefs about the risk factors for cervical cancer in a large population sample.	sample of the British population	Face-to-face interviews	The response rate was 71% (n = 1940). The most common single response was 'don't know' (38%). Forty-one percent of respondents mentioned factors relating to sex, but only 14% were aware of a link with sexual transmission and fewer than 1% named HPV. Women and more educated people had better knowledge of the established risk factors. The patterning of risk factor awareness by age varied across ris…	Awareness of the role of a sexually transmitted virus in the etiology of cervical cancer is very low in Britain. Provision of information associated with the introduction of HPV testing could change public perceptions of cervical cancer	15193894	YES
Forrest S	2004	UK	Attitudes to self-sampling for HPV among Indian, Pakistani, African-Caribbean and white British women in Manchester, UK.	J Med Screen	To examine attitudes to self-sampling for human papillomavirus (HPV) testing among women from contrasting ethnic groups.	Two hundred women of Indian, Pakistani, African-Caribbean and white British	questionnaire	Willingness to try to use the test was high, and women did not foresee religious or cultural barriers to self-sampling; however, a large proportion of women were concerned about doing the test properly. This concern was greatest in the Indian and African-Caribbean groups.	Although women's willingness to try self-sampling for HPV is encouraging, worries about carrying out the procedure correctly must be addressed if women are to feel confident about the results of self-sampling methods and reassured by a negative result.	15153323		YES					YES
Sancho-garnier H	2013	France	HPV self-sampling or the Pap-smear: a randomized study among cervical screening nonattenders from lower socioeconomic groups in France.	Int J Cancer.	screening nonattenders from lower socioeconomic groups in France	women aged 35-69 from very low-income populations	randomized trial	Participation rates were significantly different between the two groups with only 2.0% of women attending for a Pap-smear while 18.3% of women returned a self-sample for HPV testing (p ≤ 0.001). The detection rate of high-grade lesions (≥CIN2) was 0.2‰ in the Pap-smear group and 1.25‰ in the self-sampling group (p = 0.01).	Offering self-sampling increased participation rates while the use of HPV testing increased the detection of cervical lesions (≥CIN2) in comparison to the group of women receiving a second invitation for a Pap-smear. However, low compliance to follow-up in the self-sampling group reduces the effectiveness of this screening approach in nonattenders women and must be carefully managed.	23712523		YES					YES
Waller J	2007	UK	Women's experiences of repeated HPV testing in the context of cervical cancer screening: a qualitative study.	Psychooncology	To evaluate the psychosocial impact of taking part in repeated testing for human papillomavirus (HPV) in the context of cervical cancer screening.	30 women who were HPV positive with normal cytology at trial baseline	In-depth interviews	Although women often experienced serious negative emotional consequences at the time of their first positive result, these did not generally last during the year between tests once questions about HPV had been resolved. The emotional impact of testing positive a second time was greater for many women, sometimes causing them to overcome their embarrassment about having a sexually transmitted infec…	Although most women did not appear to suffer on-going anxiety while waiting for a second HPV test, this seemed contingent on their information needs being met. Women appeared to be more distressed by a second HPV positive result than a single one, and expressed a clear preference for immediate colposcopy over continued surveillance. This finding might have implications for the way in which HPV te…	16858719		YES		YES
Arbyn M	2008	EUROPA	European Guidelines for Quality Assurance in Cervical Cancer Screening. 2nd edition.				guide line									YES
McCaffery K	2004	UK	Testing positive for human papillomavirus in routine cervical screening: examination of psychosocial impact.	BJOG	To examine the psychosocial impact of testing positive for high risk human papillomavirus (HPV) among women attending primary cervical screening.	Four hundred and twenty-eight women aged 20-64 years	Cross sectional survey	Women with normal cytology who tested positive for HPV (HPV+) were significantly more anxious and distressed than women who were negative (HPV-) using both a state anxiety measure [F(1,267) = 29, P < 0.0001] and a screening specific measure of psychological distress [F(1,267) = 69, P < 0.0001]. Women with an abnormal or unsatisfactory smear result, who tested HPV+, were significantly more distres…	The findings suggest that testing positive for HPV may have an adverse psychosocial impact, with increased anxiety, distress and concern about sexual relationships. Psychosocial outcomes of HPV testing need further investigation and must be considered alongside clinical and economic decisions to include HPV testing in routine cervical screening	15663132						YES
McCaffery K	2005	AUSTRALIA	Australian women's needs and preferences for information about human papillomavirus in cervical screening.	J Med Screen.	The role of human papillomavirus (HPV) in cervical cancer and developments in medical technology to prevent cervical cancer has changed information needs for women participating in cervical screening	Family planning clinics	Qualitative face-to-face interviews	Women wanted further information on different HPV viral types, transmission, implications for sexual partners, prevalence, latency and regression of HPV, their management options and the implications of infection for cancer risk and fertility. Uncertainty about the key aspects of HPV, the style in which the clinician communicated the result and the mode of delivering the result (letter, telephone…	Women participating in cervical screening need high-quality information about HPV and its role in cervical cancer prior to screening rather than afterwards, when they face an abnormal result. The clinician potentially plays an important role in moderating the effects of diagnosis through the manner and mode in which an HPV diagnosis is delivered. Revision of cervical screening policy and practice…	16156944						YES
Kulasingam SL	2007	USA	Potential effects of decreased cervical cancer screening participation after HPV vaccination: an example from the U.S.	Vaccine.	Potential effects of decreased cervical cancer screening participation after HPV vaccination		cost effectiveness model	We hypothesized that non-participation in screening among vaccinated young women in the 5 years following vaccination may result in missed CIN 2-3 cases that could progress to cancer. For instance, if 50% fewer women 26-30 years old, who were vaccinated, participate in screening in the United States over a 5 year time horizon, there would be approximately 4 women (per 1000) with missed CIN 2-3. O…	These results highlight the importance of educating women to ensure continued screening, as well as the need to consider new approaches to screening in the era of vaccination.	17961877					YES
Bauch	2010		Adherence to cervical screening in the era of human papillomavirus vaccination: how low is too low?	Lancet Infect Dis.			mathematical model of vaccination, screening, and disease incidence,	For a population with opportunistic screening and 30% vaccine coverage, screening rates in vaccinated women would have to decline by at least 80% (median value of probabilistic uncertainty analysis) before the incidence of cervical cancer would increase in the era since the introduction of the vaccine. By comparison, the decline needed is at least 49% in a population with organised screening and …	In populations that have highly effective cervical screening programmes, incidence of cervical cancer starts to increase after smaller, but still substantial, decreases in screening. Introduction of vaccine is unlikely to lead to an increased incidence of cervical cancer as a result of diminished screening.	20113982					YES
Goldhaber-Fiebert JD	2008	USA	Cost-effectiveness of cervical cancer screening with human papillomavirus DNA testing and HPV-16,18 vaccination.	J Natl Cancer Inst.	cost-effectiveness of cervical cancer prevention in the United States for unvaccinated older women and for girls eligible for vaccination.		empirically calibrated model	For unvaccinated women, triennial cytology with HPV test triage, beginning by age 21 years and switching to HPV testing with cytology triage at age 30 years, cost $78,000 per QALY compared with the next best strategy. For girls vaccinated before age 12 years, this same strategy, beginning at age 25 years and switching at age 35 years, cost $41,000 per QALY with screening every 5 years and $188,00…	For both vaccinated and unvaccinated women, age-based screening by use of HPV DNA testing as a triage test for equivocal results in younger women and as a primary screening test in older women is expected to be more cost-effective than current screening recommendations	18314477					YES
Goldhaber-Fiebert JD	2007	USA	Modeling human papillomavirus and cervical cancer in the United States for analyses of screening and vaccination.	Popul Health Metr	To provide quantitative insight into current U.S. policy choices for cervical cancer prevention, we developed a model of human papillomavirus (HPV) and cervical cancer, explicitly incorporating uncertainty about the natural history of disease		MODEL	Approximately 200 good-fitting parameter sets were identified from 1,000,000 simulated sets. Modeled screening outcomes were externally consistent with results from multiple independent data sources. Based on 50 good-fitting parameter sets, the expected reductions in lifetime risk of cancer with annual or biennial screening were 76% (range across 50 sets: 69-82%) and 69% (60-77%), respectively. T…	We demonstrate an approach to parameterization, calibration and performance evaluation for a U.S. cervical cancer microsimulation model intended to provide qualitative and quantitative inputs into decisions that must be taken before long-term data on vaccination outcomes become available. This approach allows for a rigorous and comprehensive description of policy-relevant uncertainty about health…	17967185					YES
Chao C	2009	USA	Papanicolaou screening behavior in mothers and human papillomavirus vaccine uptake in adolescent girls	Am J Public Health	We investigated whether maternal attitude toward prevention, as indicated by history of seeking Papanicolaou (Pap) tests and contracting sexually transmitted infections, influenced human papillomavirus (HPV) vaccine uptake among their adolescent daughters.	148 350 mother-daughter pairs	Cross sectional survey	Mothers' testing history was associated with daughters' likelihood for vaccination across ethnic and neighborhood socioeconomic strata (overall odds ratio [OR] = 1.47; 95% confidence interval [CI] = 1.43, 1.52). Mothers' history of sexually transmitted infections was only modestly associated with daughters' vaccination. Mothers' testing history was positively associated with daughters' regimen co…	Mothers' attitude toward prevention may influence HPV vaccine uptake among adolescent girls. The impacts of targeting mothers should be considered by HPV vaccination programs and investigated by further research.	19372507					YES
Anhang R	2004		HPV communication: review of existing research and recommendations for patient education.	CA Cancer J Clin.	To prevent some of the anxiety and psychological distress often experienced on HPV diagnosis and during the period of management, mass patient education must accompany the incorporation of HPV DNA testing into screening protocols.		Review	To contribute to a growing body of work that provides an empiric basis for development of effective counseling messages about HPV and HPV testing, this paper highlights women's most common information gaps and psychosocial concerns and describes the different perspectives offered by women's usual sources of information about HPV, including the crucial role of the clinical community in creating a …		15371283						YES
Gök M	2012	Netherlands	Offering self-sampling for human papillomavirus testing to non-attendees of the cervical screening programme: Characteristics of the responders	Eur J Cancer	the yield of cervical intraepithelial neoplasia (CIN)2 or worse (≥ CIN2) and CIN3 or worse (≥ CIN3) of 15, 274 HPV self-sampling responders amongst non-attendees were compared to that of 176, 027 women participating in regular screening in the same period and in the same region	the yield of cervical intraepithelial neoplasia (CIN)2 or worse (≥ CIN2) and CIN3 or worse (≥ CIN3) of 15, 274 HPV self-sampling responders amongst non-attendees were compared to that of 176, 027 women participating in regular screening	Trial	CIN2/≥ CIN3 yields of HPV self-sampling responders were higher than those of screening participants (≥ CIN2: relative risk (RR) = 1.6, 95% confidence interval = 1.4-1.9; ≥ CIN3: RR = 1.8, 95%CI = 1.5-2.1 with relative risk values increasing with age (test of homogeneity:≥ CIN2: p = 0.04; ≥ CIN3: p=0.03). Native Dutch non-attendees responded better than immigrants (32% versus 22%, p<0.001) and tho…	Offering hrHPV self-sampling increases the efficacy of the screening programme by targeting a substantial portion of non-attendees of all ethnic groups who have not regularly been screened and are at highest risk of ≥ CIN2	22172570		YES					YES
Bulkmans NW	2007	Netherlands	Human papillomavirus DNA testing for the detection of cervical intraepithelial neoplasia grade 3 and cancer: 5-yearfollow-up of a randomised controlled implementation trial	Lancet. 2007	to determine whether the effectiveness of cervical screening improves when HPV DNA testing is implemented.	Women aged 29-56 years	Randomized Trial	8575 women in the intervention group and 8580 in the control group were recruited, followed up for sufficient time (> or =6.5 years), and met eligibility criteria for our analyses. More CIN3+ lesions were detected at baseline in the intervention group than in the control group (68/8575 vs 40/8580, 70% increase, 95% CI 15-151; p=0.007). The number of CIN3+ lesions detected in the subsequent round …	The implementation of HPV DNA testing in cervical screening leads to earlier detection of CIN3+ lesions. Earlier detection of such lesions could permit an extension of the screening interval.	17919718				YES
Anhang R	2004	USA	Cancer. 2004 Jan 15;100(2):315-20. Women's desired information about human papillomavirus	Cancer	little is known about women's questions and concerns about HPV or their attitudes toward HPV testing	48 ethnically diverse, low-income women	Focus group	The participants' comments and questions about HPV revealed five major themes. First, most women overestimated the likelihood that women with HPV would develop cancer. Second, women struggled to balance the anxiety of knowing that HPV infection causes cervical carcinoma with the information that HPV infection often regresses without treatment. Third, many women were confused that Papanicolaou sme…	Effective HPV education must include information about transmission, prevention, treatment, and cervical carcinoma risk; tailor messages to describe HPV susceptibility according to age and risk profile; present clarification regarding HPV strains and their consequences; offer explanations of different types of tests and their results; and provide a balance between accurate discussion of cancer ri…	14716766						YES
Anttila A	2013	Finland	Cancer screening. In: Successes and failures of health policy in Europe. Four decades of divergent trends and converging challenges	book			review					YES	YES

## Sheet: excluded total
Author	Year	Setting	Title	Journal	note	rif	ESCLU (ABS/ART)
Broberg G	2012	Sweden	Increasing participation in cervical cancer screening: Telephone contact with long-term non-attendees in Sweden. Results from RACOMIP, a randomized controlled trial	Int J Cancer	cita lavoro su self sampling nello stesso trial	23233356	ABS
Wamai RG	2012	Cameroon	Assessing the effectiveness of a community-based sensitization strategy in creating awareness about HPV, cervical cancer and HPV vaccine among parents in North West Cameroon.	J Community Health	EFFICACIA DI CAMPAGNA INFROMATIVA IN CAMEROON	22302651	ABS
Tsakiroglou M	2011	Greece	Women's knowledge and utilization of gynecological cancer prevention services in the Northwest of Greece	Eur J Gynaecol Oncol	COPERTURA PAP E VACCINO	21614908	ABS
Wong VS	2010	Hawaii	Understanding cervical cancer prevention and screening in Chuukese women in Hawaii	Hawaii Med J.	Conoscenze nella popolazione della micreìonesi	20539995	ABS
Cooper Robbins SC	2010	Australia	"Is cancer contagious?": Australian adolescent girls and their parents: making the most of limited information about HPV and HPV vaccination.	Vaccine	knowledge about HPV	20199758	ABS
Wong LP	2010	Malaya	Ethically diverse female university students' knwoledge and attidus toward human papilloma virus (HPV), HPV vaccinatio and cervical cancer	Eur J Obstet Gynecol Reprod Biol	Conoscenze HPV in studentesse e intenzione a vaccinarsi	19910102	ABS
Bastos J	2010	30 Europian country	The state of the art of cancer control in 30 European countries in 2008	Int J Cancer			ABS
Howell LP	2009	California Latina and non-Latina women	Cervical cancer screening in medically underserved California Latina and non-Latina women: effect of age and regularity of Pap testing	Cancer Detect Prev.	SOLO SCREENING	19264426	ABS
Ackermann S	2005	Germany	Awareness of general and personal risk factors for uterine cancer among healthy women.	Eur J Cancer Prev	CONOSCENZE SU CANCRO CERVICE: POCO RILEVANTE, BASSA CONOSCENZA HPV COME CAUSA	16284496	ABS
Sankaranarayanan R	2005	India	A cluster randomized controlled trial of visual, cytology and human papillomavirus screening for cancer of the cervix in rural India	Int J Cancer		15818610	ABS
Winer RL	2012	USA	Prevalence and risk factors for oncogenic human papillomavirus infections in high-risk mid-adult women	Sex Transm Dis.		23064533	ABS
Almonte M	2010	Latin America	New paradigms and challenges in cervical cancer prevention and control in Latin America	Salud Publica Mex		21271014	ABS
Tamalet C	2010	France	Testing for human papillomavirus and measurement of viral load of HPV 16 and 18 in self-collected vaginal swabs of women who do not undergo cervical cytological screening in Southern France.	J Med Virol.		20572091	ABS
Pukkala E	2010	Finland	Socioeconomic differences in incidence of cervical cancer in Finland by cell type.	Acta Oncol.		20001504	ABS
Weinstein LC	2009	USA	Screening and prevention: cervical cancer	Prim Care		19616155	ABS
Puig-Junoy J	2009	Spain	Economic evaluations of massive HPV vaccination: within-study and between study variations in incremental cost per QALY gained	Prev Med		19232368	ABS
Rogers NM	2008	USA	The nurse's role in the prevention of cervical cancer among underserved and minority populations	J Community Health		18949540	ABS
Madsen BS	2008	Denmark	Risk factors for invasive squamous cell carcinoma of the vulva and vagina--population-based case-control study in Denmark.	Int J Cancer.		1834814	ABS
Jhala D	2008	USA	Barriers to adoption of recent technology in cervical screening.	Cytojournal		17705820	ABS
Brandt HM	2007	UK	Cervical cancer disparities in South Carolina: an update of early detection, special programs, descriptive epidemiology, and emerging directions.	J S C Med Assoc		17319235	ABS
Goldie SJ	2006	USA	Chapter 18: Public health policy for cervical cancer prevention: the role of decision science, economic evaluation, and mathematical modeling.	Vaccine.		16950003	ABS
Melnikow J	2006		Human papillomavirus triage of atypical squamous cells of undetermined significance: cost-effective, but at what cost?	J Natl Cancer Inst		16418504	ABS
Tirado-Gómez LL	2005	Spain	Risk factors in invasive cervical cancer among Mexican women	Salud Publica Mex		16323527	ABS
Yabroff KR	2005	USA	Geographic disparities in cervical cancer mortality: what are the roles of risk factor prevalence, screening, and use of recommended treatment?	J Rural Health		15859052	ABS
Lazcano-Ponce E	2003	Mexico	Recommendations for cervical cancer screening programs in developing countries. The need for equity and technological development	Salud Publica Mex		14746039	ABS
Turkistanli EC	2003	Turkey	Cervical cancer prevention and early detection--the role of nurses and midwives.	Asian pacific J		12718696	ABS
Lazcano-Ponce E	2001	Mexico	Epidemiology of HPV infection among Mexican women with normal cervical cytology.	Int J Cancer.		11169968	ABS
Thomas DB	2001	USA	Human papillomaviruses and cervical cancer in Bangkok. II. Risk factors for in situ and invasive squamous cell cervical carcinomas.	Am J Epidemiol		11296144	ABS
Wiesner C	2012	Bogotá, Colombia	Social representations of human papillomavirus in Bogotá, Colombia	Med Anthropol.	IO LO METTERI TRA I NON RILEVANTI	22288472	ART
Benard VB	2011	USA	Cancer screening practices among physicians in the national breast and cervical cancer early detection program	J Womens Health (Larchmt)	O LO METTERI TRA I NON RILEVANTI	21774673	ART
Dowling EC	2010	16 countries	Breast and cervical cancer screening programme implementation in 16 countries	J Med Screen.	Io lo escluderei	20956724	ART
Morris BJ	2007	Australia	Cervical screening in the 21st century: the case for human papillomavirus testing of self-collected specimens	Clin Chem Lab Med	Non rilevante?	17484617	ART
Crowcroft NS	2012	Canada	Human papilloma virus vaccination programs reduce health inequity in most scenarios: a simulation study	BMC Public Health	per commenti interazione screening vaccino	23113881	ART
Williams-Brennan L	2012		Social determinants of health associated with cervical cancer screening among women living in developing countries: a scoping review.	Arch Gynecol Obstet.	coverage in screening per differenze socio economiche - Intro?	23011733	ART
Villa LL	2012	Latin America and the Caribbean	Cervical cancer in Latin America and the Caribbean: the problem and the way to solutions.	Cancer Epidemiol Biomarkers Prev	Utile per Biblio?	22956726	ART
Harvey-Knowles JA	2012	USA	Diagnosing women with HPV: the impact of diagnosis disclosure methods.	Patient Educ Couns	parla dei vari mezzi per comunicare risultati positivi però io non ho treovaot nell'articolo disuguaglianze	22370198	ART
Oscarsson MG	2011	Sweden	Midwives at youth clinics attitude to HPV vaccination and their role in cervical cancer prevention.	Sex Reprod Healthc	Diseguaglianza?	2205598	ART
Kiely M	2011	Canada	Human papilloma virus: knowledge, beliefs and behavior of Quebec women	Can J Public Health	Diseguaglianza?	21913589	ART
J Wu	2011	Hong kong	Cervical cancer prevention through cytologic and human papillomavirus DNA screening in Hong Kong Chinese women.	Hong Kong Med J. 2011	STAMPATO ARTICOLO - SECONDO ME NON RILEVANTE	21673355	ART
Mendonça VG	2010	Northeastern Brazil	Human papillomavirus cervical infection: viral genotyping and risk factors for high-grade squamous intraepithelial lesion and cervix cancer	Rev Bras Ginecol Obstet	Rischio maggiore di HPV per differenze socio-economiche	21271154	ART
Scarinci IC	2010	USA	Cervical cancer prevention: new tools and old barriers	Cancer.	guardare bene articolo per bilbio - citare in intro?	20310056	ART
Nelson W	2009	USA	Adherence to cervical cancer screening guidelines for U.S. women aged 25-64: data from the 2005 Health Information National Trends Survey (HINTS).	J Womens Health	non molto rilevante	19951209	ART
Benard VB	2008	USA	Examining the association between socioeconomic status and potential human papillomavirus-associated cancers.	Cancer.	SES E INCIDENZA - in intro?	18980274	ART
Kahn JA	2007	USA	Sociodemographic factors associated with high-risk human papillomavirus infection.	Obstet Gynecol.	INTRO? DISEGUAGLIANZE E PREVALENZA HPV	17601901	ART
Khan MJ	2005	USA	Socioeconomic status and the risk of cervical intraepithelial neoplasia grade 3 among oncogenic human papillomavirus DNA-positive women with equivocal or mildly abnormal cytology.	Cancer	SES SURROGATE e PREVALENZA	15889450	ART
Arbyn M	2009	Europa	The challenges of organising cervical screening programmes in the 15 old member states of the European Union.	Eur J Cancer	Non rilevante?	19695867	ART
Tiro JA	2008	USA	Human papillomavirus and cervical cancer behavioral surveillance in the US.	Cancer	IO LO TOGLIEREI FA CONFRONTI FRA LE SORVEGLIANZE	18980284	ART
Harper DM.	2004		Why am I scared of HPV?	CA Cancer J Clin.	Editorial - non ho trovato diseguaglianze	15371282	ART
Waller J	2004	UK	Human papillomavirus and cervical cancer: issues for biobehavioral and psychosocial research.	Ann Behav Med		14979865	ART
Conde-Ferraez L	2012	Yucatan, Mexico	Factors associated with cervical cancer screening amongst women of reproductive age from Yucatan, Mexico.	Asian Pac J Cancer Prev		23167409	ART
Rijkaart DC	2012	Netherlands	HPV DNA testing in population-based cervical screening (VUSA-Screen study): results and implications	Future Oncol			ART
Blomberg K	2011	Stockholm, Sweden	How can young women be encouraged to attend cervical cancer screening? Suggestions from face-to-face and internet focus group discussions with 30-year-old women in Stockholm, Sweden	Acta Oncol	Maggiore consapevolezza HPV suggerita dalle donne per aumentare partecipazione	21091087	ART
Sanner K	2009	Sweden	Self-sampling of the vaginal fluid at home combined with high-risk HPV testing.	Br J Cancer		19654577	ART
Sowjanya AP	2009	India	Suitability of self-collected vaginal samples for cervical cancer screening in periurban villages in Andhra Pradesh, India	Cancer Epidemiol Biomarkers Prev.		19423518	ART
Marlow LA	2009	UK	The impact of human papillomavirus information on perceived risk of cervical cancer.	Cancer Epidemiol Biomarkers Prev.		19190156	ART
Anttila A	2007	Finland	Cervical cancer screening programme in Finland with an example on implementing alternative screening methods	Coll Antropol		17600933	ART
Nobbenhuis MA	2002	Netherlands	Primary screening for high risk HPV by home obtained cervicovaginal lavage is an alternative screening tool for unscreened women.	J Clin Pathol		12037026	ART
Tamalet C	2013	France	Vaginal self-sampling is an adequate means of screening HR-HPV types in women not participating in regular cervical cancer screening.	Clin Microbiol Infect		23137168	ART
Salz T	2010	USA	The association between cervical abnormalities and attitudes toward cervical cancer prevention	J Womens Health (Larchmt)		20846019	ART
Gor BJ	2011	USA	Young Asian Americans' knowledge and perceptions of cervical cancer and the human papillomavirus.	J Immigr Minor Health		2041427	ART
Mosavel M	2008	USA	"I have never heard that one": young girls' knowledge and perception of cervical cancer.	J Health Commun		18030637	ART
Cuschieri KS	2006	USA	Public awareness of human papillomavirus.	J Med Screen	SES	17217610	ART
Fernández-Esquer ME	2000	USA	The importance of psychosocial factors in the prevention of HPV infection and cervical cancer.	Int J STD AIDS	SCARSE CONOSCENZE ANCHE TRA STUDENTESSE UNIVERSITARIE	11089783	ART

## Sheet: excluded_last selection
						ambiti																		Outcome
Author	year	Setting	Title	Journal	Objective	vaccino	test	conoscenze	attitudini	partecipazione	self sampling accet	self sempling adesio	comunicazione generale	comunicazione positive	Population	Study	sintesi risultati	sintesi conclusioni	note	rif	Articolo	Chiesto in biblio	Doppio	Knowledge	Partecipation	Coverage	Compliance	Vaccine screening interacton	Anxiety	Self-sampling
Wiesner C	2012	Bogotá, Colombia	Social representations of human papillomavirus in Bogotá, Colombia	Med Anthropol.	HPV social representations of 124 men and women		HPV social representations								124 men and women	124 men and women from diverse educational status living in Bogotá	While women focused on symbolsassociated to contagion, men focused on its venereal character. Figurative nuclei also included long-term uncertainty, need or urgent treatment, and feelings of imminent death associated with cancer and chronic sexually transmitted infections.	The social representation of HPV impeded many participants from clearly understanding written information about HPV transmission, clearance, and cancer risk; they are built into a framework of values, which must be deconstructed to allow women full participation in HPV screening programs	IO LO METTERI TRA I NON RILEVANTI	22288472			SI
Benard VB	2011	USA	Cancer screening practices among physicians in the national breast and cervical cancer early detection program	J Womens Health (Larchmt)	to describe the demographic and practice characteristics of participating and nonparticipating physicians, as well as their beliefs, adoption of new screening technologies, and recommendations for breast and cervical cancer screening				beliefs, adoption of new screening technologies, and recommendations for breast and cervical cancer screening of participating and nonparticipating physicians in the national breast and cervical cancer early detection program						1,111 physicians	survey	Adoption of new technologies, including digital mammography and human papillomavirus (HPV) testing, and making guideline-consistent recommendations for screening initiation, frequency, and cessation did not differ significantly by program participation.	Although there may be differences in physician characteristics and practice settings, the beliefs and screening practices for both breast and cervical cancer are similar between program and nonprogram providers	O LO METTERI TRA I NON RILEVANTI	21774673	SI
Dowling EC	2010	16 countries	Breast and cervical cancer screening programme implementation in 16 countries	J Med Screen.	To understand the characteristics of cervical screening programmes within countries that have established population-based breast cancer screening programmes					organization and participation rates					16 countries with both types of organized programmes	web-based survey	There were differences in programme characteristics, including year established (1962-2003 cervical; 1986-2002 breast) and ages covered (15-70+ cervical; 40-75+ breast). Adoption of new screening technologies was evident (44% liquid-based Pap tests; 13% human papillomavirus (HPV)-triage tests cervical; 56% digital mammography breast). There was wide variation in participation rates for both progr…	Overall, there were similarities and differences in the organization of breast and cervical cancer screening programmes among ICSN countries. This assessment can assist established and new screening programmes in understanding the organization and structure of cancer screening programmes	Io lo escluderei	20956724
Morris BJ	2007	Australia	Cervical screening in the 21st century: the case for human papillomavirus testing of self-collected specimens	Clin Chem Lab Med															Non rilevante?	17484617
Crowcroft NS	2012	Canada	Human papilloma virus vaccination programs reduce health inequity in most scenarios: a simulation study	BMC Public Health	to explore what the impact of human papillomavirus (HPV) vaccine might have on health equity allowing for uncertainty surrounding the long-term effect of HPV vaccination programs	Impact of human papillomavirus (HPV) vaccine might have on health equity									3,793,902 scenarios	multi-way sensitivity analysis	In 63.9% of scenarios considered, vaccination would lead to a better outcome for a population or subgroup with that combination of parameters. Regardless of vaccine effectiveness and coverage, most simulations led to lower rates of disease	If vaccination coverage and screening uptake are high, then communities are always better off with a vaccination program. The findings highlight the importance of achieving and maintaining high immunization coverage and screening uptake in high risk groups in the interest of health equity	per commenti interazione screening vaccino	23113881	SI
Williams-Brennan L	2012		Social determinants of health associated with cervical cancer screening among women living in developing countries: a scoping review.	Arch Gynecol Obstet.	To identify social determinants of health (SDH) associated with cervical screening for women living in middle and low-income countries, to inform responses to improve SDH and screening coverage, and to identify research gaps.					screening						Review	A number of factors influence access along the pathway to cervical cancer screening. Structural (cultural and societal values, socioeconomic position, ethnicity), intermediary (geographic location, health seeking behaviours, psychosocial factors, nature of the health system), and cross-cutting (social cohesion) SDH were all important. No single factor could entirely explain the observed cervical …	The majority of researchers studying cervical cancer screening focused on exploring single socio-demographic variables, which is typical of positivist, biomedical and epidemiological research. An inter-sectionality approach may provide a richer understanding of the complexities that influence women's pathways to cervical cancer screening and assist design of international programmes and policies …	coverage in screening per differenze socio economiche - Intro?	23011733	SI
Villa LL	2012	Latin America and the Caribbean	Cervical cancer in Latin America and the Caribbean: the problem and the way to solutions.	Cancer Epidemiol Biomarkers Prev															Utile per Biblio?	22956726	SI
Harvey-Knowles JA	2012	USA	Diagnosing women with HPV: the impact of diagnosis disclosure methods.	Patient Educ Couns	impacts of the communicative medium used to inform women of their HPV status									impacts of the communicative medium used to inform women of their HPV status	Twenty-five women with HPV	qualitative - semi-struttured interviews	There are three primary mediums health care providers use to inform women of their HPV diagnosis: phone calls, mailed letters/email, and face-to-face interactions. Implications regarding each medium are identified and discussed.	There are drawbacks associated with the use of each medium that healthcare practitioners should be aware of and seek to avoid.	parla dei vari mezzi per comunicare risultati positivi però io non ho treovaot nell'articolo disuguaglianze	22370198	SI								SI
Oscarsson MG	2011	Sweden	Midwives at youth clinics attitude to HPV vaccination and their role in cervical cancer prevention.	Sex Reprod Healthc	To explore youth clinic midwives role in cervical cancer prevention and their attitude to HPV vaccination	To explore youth clinic midwives role in cervical cancer prevention and their attitude to HPV vaccination									13 midwifes	qualitative - interviews	Midwives were positive about the HPV vaccination, but recognised certain risks, such as its potential negative impact on cervical cancer screening and increased sexual risk taking. The midwives expressed concerns with medical risks, such as side effects and unknown long-term effects of the HPV vaccine. The midwives in the study had ethical concerns that boys were not included in the program and n…	The midwives considered cervical cancer prevention as important, but did not integrate information on the HPV vaccine into their routine work, mainly because young people visiting youth clinics had had their sexual debut and they were concerned about the medical risks and that the vaccine was too expensive.	Diseguaglianza?	2205598								SI
Kiely M	2011	Canada	Human papilloma virus: knowledge, beliefs and behavior of Quebec women	Can J Public Health	to describe the knowledge, attitudes and behaviours of young women in Quebec regarding HPV infections	anche vaccino		to describe the knowledge, attitudes and behaviours of young women in Quebec regarding HPV infections	to describe the knowledge, attitudes and behaviours of young women in Quebec regarding HPV infections						2,400 women, 24 years of age	questionnaire by mail - random sample	More than 80% of participants had heard of HPV and HPV vaccine. Less than half knew the mode of transmission ofHPV. More than 80% of participants knew the causes of cervical cancer. Most women said they were dissatisfied with the information received on HPV. Only 5% of participants had received the HPV vaccine. More than 80% of participants had been screened for cervical cancer with an average ag…	Although most women surveyed had heard of HPV and the vaccine, gaps remained in their knowledge in addition to a dissatisfaction about the information they received. A better way to inform the young adult population should be developed.	Diseguaglianza?	21913589				SI
J Wu	2011	Hong kong	Cervical cancer prevention through cytologic and human papillomavirus DNA screening in Hong Kong Chinese women.	Hong Kong Med J. 2011															STAMPATO ARTICOLO - SECONDO ME NON RILEVANTE	21673355
Mendonça VG	2010	Northeastern Brazil	Human papillomavirus cervical infection: viral genotyping and risk factors for high-grade squamous intraepithelial lesion and cervix cancer	Rev Bras Ginecol Obstet	to analyze the characteristics of viral infection and the risk factors for high-grade squamous intraepithelial lesion and cervical carcinoma in women with cervical HPV infection					Risk factor						Case-control	High-risk HPV genotypes (83.4% of cases and 67.1% of controls) were predominant, e especially HPV 16 and 31. The distal risk factors identified were: living in a rural area (OR=2.71, 95%CI: 1.18-6.23), less than three years of study (OR=3.97, 95%CI: 2.09-7.54) and family income below two minimum wages (OR=3.30, 95%CI: 1.04-10.51); intermediate: four or more pregnancies (OR=2.00, 95%CI: 1.06-3.76)…	Genotypes 16 and 31 of cervical HPV infection are predominant among women assisted by the Public Health System in Northeastern Brazil. Socioeconomic and reproductive factors, as well as the absence of cytological screening, represent risk factors for the progression of infection to high-grade squamous intraepithelial lesion and cervical cancer	Rischio maggiore di HPV per differenze socio-economiche	21271154
Scarinci IC	2010	USA	Cervical cancer prevention: new tools and old barriers	Cancer.	inform future research and outreach efforts to reduce the burden of cervical cancer in underserved populations	NEW TOOL	NEW TOOL		significant barriers of access, acceptability, and adoption to any cervical cancer prevention strategy remain	significant barriers of access, acceptability, and adoption to any cervical cancer prevention strategy remain	significant barriers of access, acceptability, and adoption to any cervical cancer prevention strategy remain	significant barriers of access, acceptability, and adoption to any cervical cancer prevention strategy remain			populations that experience a high cervical cancer burden (African-American women in South Carolina, Alabama, and Mississippi; Haitian immigrant women in Miami; Hispanic women in the USMexico Border; Sioux/Native American women in the Northern Plains; white women in the Appalachia; and Vietnamese-American women in Pennsylvania and New Jersey	Review	Structural, and even intrapersonal, barriers are very similar across these populations. With regard to structural barriers most are related to health care access and environmental factors.	we are on the verge of a seachange in cervical cancer prevention. Yet, without the commitment to, and concomitant investment in, understanding and overcoming the psychosocial, institutional, and access barriers that perpetuate health disparities, these revolutionary technological developments will go for naught. Here, we provide an interim report of our successes and remaining challenges in reduc…	guardare bene articolo per bilbio - citare in intro?	20310056
Nelson W	2009	USA	Adherence to cervical cancer screening guidelines for U.S. women aged 25-64: data from the 2005 Health Information National Trends Survey (HINTS).	J Womens Health	To describe the prevalence of cervical cancer screening and the demographic, behavioral, psychological, and cancer-related knowledge factors associated with adherence to U.S			cancer-related knowledge factors		SOLO PAP					women aged 25-64	Survey	Maintaining regular cervical cancer screening was significantly associated with having health insurance, normal body mass index (BMI), smoking status (nonsmoker), mood (absence of a mood disturbance), and being knowledgeable about cervical cancer screening and human papillomavirus(HPV) infection.	Based on the observation that women who were current smokers, obese, or experiencing a substantial degree of psychological distress were significantly less likely to adhere to recommended screening guidelines, we suggest that healthcare providers pay particular attention to the screening needs of these more vulnerable women.	non molto rilevante	19951209				SI
Benard VB	2008	USA	Examining the association between socioeconomic status and potential human papillomavirus-associated cancers.	Cancer.	examined the association between county-level measures of socioeconomic status (SES) and the incidence rate of human papillomavirus(HPV)-associated cancers, including cervical, vulvar, vaginal, anal, penile, and oral cavity and oropharyngeal cancers										adults aged >20 years at the time of diagnosis	Register based	the association between county-level SES and cancer incidence varies by sex, cancer type, and the particular measure of SES. For instance, there was a statistically significant association between having less education and a higher incidence of penile, vaginal, female oral cavity and oropharyngeal cancers, but not with other HPV-associated cancers. Lower household income was associated with highe…	to report that SES is associated with the incidence of potentially HPV-associated cancers beyond cervical cancer, using nationally generated data that includes a majority of the US population. Our study sets the stage for monitoring patterns in SES measures related to HPVassociated cancers to reduce disparities by focusing on subgroups for future prevention, especially with the adoption of HPV va…	SES E INCIDENZA - in intro?	18980274
Kahn JA	2007	USA	Sociodemographic factors associated with high-risk human papillomavirus infection.	Obstet Gynecol.	identify sociodemographic factors associated with infection, and explore the implications for prevention of HPV-related disease in the vaccination era.										Women aged 14-59 years (n=1,921)	Survey	Women living below the poverty line, compared with those living three or more times above it, were more likely to be positive for high-risk HPV (23% versus 12%, P = .03). Among participants living below the poverty line, only Mexican-American ethnicity (odds ratio [OR] 0.4, 95% CI 0.2-0.9) and unmarried status (OR 3.3, 95% CI 1.2-8.9) were associated with HPV prevalence. In contrast, several fact…	High-risk HPV infection is common in U.S. women, particularly in poor women. Cervical cancer prevention efforts in the vaccination era must ensure that all low-income women have access to preventive services including education, Pap test screening, and HPV vaccines. Otherwise, existing disparities in cervical cancer could worsen	INTRO? DISEGUAGLIANZE E PREVALENZA HPV	17601901
Khan MJ	2005	USA	Socioeconomic status and the risk of cervical intraepithelial neoplasia grade 3 among oncogenic human papillomavirus DNA-positive women with equivocal or mildly abnormal cytology.	Cancer	Low socioeconomic status (SES) is a reported risk factor for cervical carcinoma, but few studies have taken into account adequately the possibly confounding effects of oncogenic human papillomavirus (HPV) infection as well as access to screening and subsequent treatmen										Women (n = 5060 women) with a mean age of 27.5 years and with equivocal or mild cytologic cervical abnormalities	clinical trial	SES indicators were not associated significantly with oncogenic HPV infection after adjustment for age at enrollment, recent and lifetime number of sexual partners, study center, and smoking history. Among women with oncogenic HPV, the risk of > or = CIN3 increased with decreasing education (less than high school education: odds ratio [OR], 2.4; 95% confidence interval [95%CI], 1.5-3.7 vs. comple…	Factors associated with lower SES, such as low education, may serve as a surrogate for unknown factors that influence progression to > or = CIN3 among women with oncogenic HPV infection. In this controlled setting with equalized follow-up and treatment, the decreased risk of > or = CIN3 associated with black and white/Hispanic race/ethnicity could be further examined. Ongoing efforts should empha…	SES SURROGATE e PREVALENZA	15889450						SI
Arbyn M	2009	Europa	The challenges of organising cervical screening programmes in the 15 old member states of the European Union.	Eur J Cancer															Non rilevante?	19695867	SI		SI
Tiro JA	2008	USA	Human papillomavirus and cervical cancer behavioral surveillance in the US.	Cancer	describes federally funded, publicly available behavioral surveillance systems in the US for tracking population and provider knowledge, attitudes, and practices toward cervical HPV infection and cancer.											An overview is also provided of 8 population-based and 2 provider-based data systems		Ongoing surveillance of HPV-related and cervical cancer-related knowledge, attitudes, and behaviors at the national, state, and local levels are critical. Multiple surveillance systems are needed to capture the wide range of behaviors and target populations as well as to balance the strengths and weaknesses of different survey methodologies and content. Analyses and reports need to determine whet…	IO LO TOGLIEREI FA CONFRONTI FRA LE SORVEGLIANZE	18980284	SI		SI
Harper DM.	2004		Why am I scared of HPV?	CA Cancer J Clin.															Editorial - non ho trovato diseguaglianze	15371282		SI
Waller J	2004	UK	Human papillomavirus and cervical cancer: issues for biobehavioral and psychosocial research.	Ann Behav Med																14979865		SI
Conde-Ferraez L	2012	Yucatan, Mexico	Factors associated with cervical cancer screening amongst women of reproductive age from Yucatan, Mexico.	Asian Pac J Cancer Prev	To analyse the participation of women of reproductive age in a cancer screening program, and survey reasons for non-screening			Knowledge in HPV							Women of reproductive age	part of a cross-sectional study	Participation in screening was strongly associated with having 2 or more gestations and to being older in age, with having live children and with being married (marginally with having a stable partner, although not significant); educational level higher than elementary school was not associated to screening. When 197 women were contacted and interviewed, reasons referred for non-screening were ig…	Promoting the screening program in medical facilities seems to be important in this population. New approaches to inform vulnerable individuals on the benefits of screening need to be implemented, especially for young women		23167409				SI
Rijkaart DC	2012	Netherlands	HPV DNA testing in population-based cervical screening (VUSA-Screen study): results and implications	Future Oncol	To evaluate the performance of high-risk HPV (hrHPV) testing in routine screening										25 871 women (29–61)	population-based cohort study					SI				SI		SI
Blomberg K	2011	Stockholm, Sweden	How can young women be encouraged to attend cervical cancer screening? Suggestions from face-to-face and internet focus group discussions with 30-year-old women in Stockholm, Sweden	Acta Oncol	To explore issues that 30-year-old women have addressed as encouraging CCS attendance, with particular focus on aspects susceptible to intervention			issues that 30-year-old women have addressed as encouraging CCS attendance, with particular focus on aspects susceptible to intervention							138 women aged 30	focus Group	They described a wide range of factors encompassing the entire screening trajectory from invitation through follow-up which could motivate young women to CCS participation, including social marketing. Many of the suggestions related to individualization of the PCCSP, as well as a need to understand the relationship between human papilloma virus (HPV) and cervical cancer	Many suggestions given are already incorporated into the existing Stockholm-Gotland screening program, although this information may not reach women who need it. New research should test whether systematic information on HPV may provide a missing link in otivating young women to attend CCS, and which of their suggestions can serve to increase CCS participation.	Maggiore consapevolezza HPV suggerita dalle donne per aumentare partecipazione	21091087					SI
Sanner K	2009	Sweden	Self-sampling of the vaginal fluid at home combined with high-risk HPV testing.	Br J Cancer	To investigate the value of using self-sampling at home in combination with a test for high-risk human papilloma virus (HPV) to increase participation							using self-sampling at home in combination with a test for high-risk human papilloma virus			2,829 women 30-58 years old, who had not attended the organised screening for > or = 6 years	Cross-sectional	A total of 39.1% of the women accepted home sampling. These women disclosed a relatively high prevalence of high-risk HPV, which decreased with age, from 11.1% in women 30-39 years old to 2.9% in women > or =50 years	The use of self-sampling at home in combination with testing for high-risk HPV increases the participation rate of the organised screening and detects almost twice as many women with pre-malignant cell alterations (CIN 2-3) in comparison those with a single cytological smear		19654577					SI					SI	SI
Sowjanya AP	2009	India	Suitability of self-collected vaginal samples for cervical cancer screening in periurban villages in Andhra Pradesh, India	Cancer Epidemiol Biomarkers Prev.	to determine if (1) Hybrid Capture 2 and a PCR-based method were comparable for detection of high-risk human papillomavirus (HPV) clinician-collected and self-collected samples were equally efficient to detect HPV and cervical cancer precursor lesions, and (3) if participation rates improved with home-based versus clinic-based self collection							participation rates improved with home-based versus clinic-based self collection			892 selected women		Participation in home-based screening was significantly higher than clinic-based screening (71.5% and 53.8%, respectively; P < 0.001) among women ages 30 to 45 years.	The combination of improved screening coverage and a high single test sensitivity afforded by HPV DNA testing of home-based self-collected swabs may have a greater programmatic effect on cervical cancer mortality reduction compared with programs requiring a pelvic exam.		19423518					SI					SI	SI
Marlow LA	2009	UK	The impact of human papillomavirus information on perceived risk of cervical cancer.	Cancer Epidemiol Biomarkers Prev.	presenting HPV information would have differential effects depending on age and screening attendance					HPV information on perceived risk across different population groups			HPV information on perceived risk across different population groups		women age 16 to 75 years who had not heard of HPV before (n = 965)	repeated measures design	Overall, presentation of HPV information did not have an effect on perceived risk of cervical cancer [chi(2)(1) = .72; P = 0.396], but as expected, there was a significant time by age interaction for the change in perceived risk [chi(2)(5) = 33.56; P < 0.001], which increased in the youngest age group (16-25 years) and decreased in the oldest age group (65-75 years). In a separate analysis with w…	Interventions to increase awareness of HPV could benefit from tailoring information to prescreening age, screening age, and postscreening age women.		19190156				SI	SI
Anttila A	2007	Finland	Cervical cancer screening programme in Finland with an example on implementing alternative screening methods	Coll Antropol	describe the organisational aspects of the programme; and pay attention to renovation of the programme taken place during the last decade when novel technological alternatives have been started to be used as the screening tests											Cross-sectional	By expanding the coverage and compliance of screening we still expect to increase the impact of the programme. Same time, efforts are needed to avoid overuse of services due to spontaneous screening, in order to decrease potential adverse effects and improve overall costeffectiveness. A large-scale public health policy trial on Human papillomavirus (HPV) screening is on-going. Cross-sectional inf…	We propose speeding up the use of modern technological alternatives in organised screening programmes		17600933	SI						SI
Nobbenhuis MA	2002	Netherlands	Primary screening for high risk HPV by home obtained cervicovaginal lavage is an alternative screening tool for unscreened women.	J Clin Pathol	to evaluate whether cervicovaginal lavage could be an alternative for the cervical smear in cytology and human papillomavirus (HPV) testing and to assess the acceptance of the self sampling device by women						to assess the acceptance of the self sampling device by women				Fifty six women with abnormal cervical cytology and 15 women with normal cervical cytology		The self sampling device was acceptable to 88% of the women.	HPV DNA testing by home obtained samples is useful as a screening tool for cervical cancer, whereas cervical cytology by self sampling is not.		12037026					SI					SI	SI
Tamalet C	2013	France	Vaginal self-sampling is an adequate means of screening HR-HPV types in women not participating in regular cervical cancer screening.	Clin Microbiol Infect	to assess the prevalence of HR and LR (low-risk) HPV infection in 3767 women aged >35 years from mid-socioeconomic backgrounds who carried out HPV vaginal self-sampling at home						HPV vaginal self-sampling at home				3767 women aged >35 years from mid-socioeconomic backgrounds	Trial	HPV vaginal self-sampling was better accepted than the Pap-test in women aged 35-69 years who were previously non-responders to individual invitation. From the 933 self-collected swabs studied (24.7%), 62 were HPV-infected (6.6%), and 73 HPV types were found. HPV 16 was the most frequently found (43.5%), followed by 53 (23.2%), 18 (12.3%), 66 (12.3%), 31 (6.8%), 33 (5.4%) and 58 (2.7%).	The high frequency of HR-HPV types in women >50 years deserves further investigation to elucidate the mechanism involved (re-infection or reactivation). Dall'articolo : In the present study the targeted women had a medium socio-economic level, improved access to and use of the healthcare system, and a satisfactory public health setting. Of note, a dramatic increase in the participation rate was n…		23137168	SI				SI					SI	SI
Salz T	2010	USA	The association between cervical abnormalities and attitudes toward cervical cancer prevention	J Womens Health (Larchmt)	investigated whether a history of cervical abnormalities predicts responses to cervical cancer prevention for women and their daughters.	Associazione screening vaccino									832 mothers	cross-sectional	Intentions to vaccinate their daughters against human papillomavirus (HPV) were highest among women who had cervical cancer, women who had hysterectomies, and women who were treated for precancerous lesions (each p < 0.05).	Women with histories of cervical health abnormalities reported more favorable views of Pap testing and HPV vaccination than women who had received only normal Pap testing results. They also reported higher levels of anxiety about cervical cancer.		20846019								SI
Gor BJ	2011	USA	Young Asian Americans' knowledge and perceptions of cervical cancer and the human papillomavirus.	J Immigr Minor Health					significant barriers of access, acceptability, and adoption to any cervical cancer prevention strategy remain											2041427				SI
Mosavel M	2008	USA	"I have never heard that one": young girls' knowledge and perception of cervical cancer.	J Health Commun	the existing state of cancer and cervical cancer knowledge of Latina and African American adolescent girls from low-income, urban neighborhoods.			cervical cancer knowledge of Latina and African American adolescent girls from low-income, urban neighborhoods									Most participants had never heard of cervical cancer, while a few were familiar with several aspects of the disease. Cancer knowledge seemed to be gleaned mostly from personal stories, perhaps suggesting the pervasiveness of cancer incidence in their community. The predominant attitudes expressed toward cancer included fear, uncertainty, and anxiety	Our findings suggest that considerable continued health promotion efforts are needed to improve knowledge about cancer in general, and particularly about cervical cancer, to reduce fear and to highlight the effectiveness of prevention and screening		18030637	SI			SI
Cuschieri KS	2006	USA	Public awareness of human papillomavirus.	J Med Screen	to review the evidence relating to the level of awareness of human papillomavirus (HPV) in the general population and the implications for the potential introduction of HPV vaccination and HPV testing as part of screening.			awareness of human papillomavirus (HPV) in the general population								Review	Public awareness of HPV is generally very low, particularly with respect to its relation to abnormal smears and cervical cancer although knowledge levels vary to some extent according to sociodemographic characteristics. There is also much confusion around which types cause warts and the types that can cause cancer. The sexually transmissible nature of the infection is of major concern and confus…	Due to the lack of current awareness of HPV, significant education initiatives will be necessary should HPV vaccination and/or HPV testing be introduced. Organized edification of health-care workers and the media, who constitute the two most preferred sources of information, will be crucial	SES	17217610				SI
Fernández-Esquer ME	2000	USA	The importance of psychosocial factors in the prevention of HPV infection and cervical cancer.	Int J STD AIDS	3 areas of psychosocial research: (1) sexual behaviours associated with HPV infection; (2) knowledge, attitudes and beliefs associated with Pap smear and HPV screening; and (3) the role of the medical provider in facilitating prevention activities			Knowledge, attitudes and beliefs associated with Pap smear and HPV screening								Review	These important FI ndings indicate that even college-educated, sexually- active women do not perceive themselves at risk, despite the fact that HPV infection is the most common sexually transmitted virus in the US, and quite prevalent in this population. Another recent study found that only 37% of university students had ever heard of HPV and that in relation to other STDs, they were least knowle…	Possibilities for secondary prevention through Pap smear testing are considerable, well proven, and involve targeting both women and physicians. Barriers to screening cover both cultural and structural factors, although many of the knowledge and attitudinal barriers are modi® able, and amenable to behavioural interventions.	SCARSE CONOSCENZE ANCHE TRA STUDENTESSE UNIVERSITARIE	11089783		SI		SI
